# Supplementary material for: Engineered systems of inducible anti-repressors for the next generation of biological programming
Source: Nat Commun. 2020 Sep 7;11:4440. doi: 10.1038/s41467-020-18302-1 (PMC7477573; doi:10.1038/s41467-020-18302-1)
Supplement: Supplementary file 3 — Source Data [file 41467_2020_18302_MOESM3_ESM.xlsx]

## Sheet: Cover
Data Tables
Groseclose, et al.

## Sheet: lac(null)prox Controls
Lacnull controls, representing maximum expression, for operator variants in the proximal position. Assaying was performed in the absence of all ligands and in the presence of D-fructose, D-ribose, and IPTG. Aggregate means were used for normalization. Results are from n = 6 biological replicates, measuring fluorescence intensity of GFP (ex: 485 nm, em: 510 nm).
Variant [lacnull + Operator]	(-) INDUCER		(+) FRUCTOSE		(+) RIBOSE		(+) IPTG		Aggregate Mean
	Mean Fluorescence	Std. Dev. Fluorescence	Mean Fluorescence	Std. Dev. Fluorescence	Mean Fluorescence	Std. Dev. Fluorescence	Mean Fluorescence	Std. Dev. Fluorescence
lacnull + O1	23095.7	2809.82	23556.9	3556.42	25905.1	862.759	21835.6	1645.08	23598.3
lacnull + Osym	46248.3	2080.52	47846.8	1777.34	50164.4	2237.84	47773.4	1200.56	48008.2
lacnull + Ogta	34487	937.129	32999.9	453.608	33838.4	1737.31	40154.5	2107.08	35369.9
lacnull + Ottg	26007.8	1563.72	29516	2784.18	27083.5	4696.2	30815.3	2997.27	28355.6
lacnull + Ogac	48075.7	1209.6	44863.4	383.534	42515.9	6447.11	53008.6	1576.51	47115.9
lacnull + Octt	44564.8	1296.7	41297.7	498.135	39001.6	5664.76	47537.9	886.675	43100.5
lacnull + Oagg	26187.9	726.745	28039.5	4003.12	31075.7	3038.69	30296.9	677.662	28900
lacnull + Otta	22477.9	576.39	21394	237.471	21744.7	2974.32	25690.7	2805.22	22826.9
lacnull + Orbs	82151.6	19194.1			82993.8	8875.07			82572.7

## Sheet: lac(null)core Controls
Lacnull controls, representing maximum expression, for operator variants in the core position. Assaying was performed in the absence of all ligands and in the presence of D-fructose, D-ribose, and IPTG. Aggregate means were used for normalization. Results are from n = 6 biological replicates, measuring fluorescence intensity of GFP (ex: 485 nm, em: 510 nm).
Variant [lacnull + Operator]	(-) INDUCER		(+) FRUCTOSE		(+) RIBOSE		(+) IPTG		Aggregate Mean
	Mean Fluorescence	Std. Dev. Fluorescence	Mean Fluorescence	Std. Dev. Fluorescence	Mean Fluorescence	Std. Dev. Fluorescence	Mean Fluorescence	Std. Dev. Fluorescence
lacnull + O1	53560.9	1016.25	51267	889.582	54574.2	931.829	58772.3	1609.22	54543.6
lacnull + Osym	18968.3	1180.52	19623.8	1008.49	22471.2	1269.79	17164.4	681.207	19556.9
lacnull + Ogta	32829.1	645.429	31352.1	531.558	35443.7	379.72	37868.9	1987.66	34373.5
lacnull + Ottg	48489.7	449.05	45922.1	1842.24	50701.8	969.385	50970	1797.64	49020.9
lacnull + Ogac	51080.3	449.16	49952.5	1184.82	50959.6	2699.63	54193.1	2736.08	51546.4
lacnull + Octt	49541.1	1609.56	47604.1	1407.29	49117.1	1220.93	64592.5	679.12	52713.7
lacnull + Oagg	50516.2	852.067	48733.5	1292.87	48512.7	661.872	55859.3	5438.87	50905.4
lacnull + Otta	32018.7	873.689	30256.8	409.682	33880.7	1117.78	34403.1	2376.9	32639.8
lacnull + Ofru	1500.04	102.004	2071.71	430.159	0.0301559				1785.88

## Sheet: Fig 2 + Fig S14
Variant [XADBD + Operator]	(-) INDUCER		(+) INDUCER		p-value	Cohen's d
	Mean Fluorescence	Std. Dev. Fluorescence	Mean Fluorescence	Std. Dev. Fluorescence
RbsR + Orbs	10999.4	765.902	78008.6	1703.5	1.46292e-11	50.7374
RbsR E82P + Orbs	81047.6	9802.71	44594.8	2096.49	0.000299552	5.14267
RbsR F86P + Orbs	86750.9	4738.95	92398.8	7202.64	0.178369	0.926421
RbsR V93D + Orbs	31685.2	3262.94	32728.9	2421.78	0.579478	0.363236
RbsR V93E + Orbs	30790.9	1176.89	30681	1796.84	0.911568	0.0723298
RbsR-L V95E + O1	6854.27	1418.33	7063.96	782.128	0.779772	0.183085
RbsR L94P + Orbs	23864.4	2335.79	24076.7	2056.18	0.881833	0.0964827
FruR + Ofru	299.222	19.8823	1761.82	16.6389	6.38657e-17	79.7818
FruR L95I + Ofru	398.882	36.5437	1390.88	165.588	2.40985e-05	8.27315
FruR L95K + Ofru	447.786	59.0921	755.438	78.0649	5.17193e-05	4.44382
FruR-L L95I + O1	2748.1	95.7903	5324.9	178.616	4.84694e-09	17.9798
FruR-L L95K+ O1	6073.68	135.209	7417.02	168.705	1.19155e-07	8.78701
FruR I96P + Ofru	278.698	94.5155	446.979	120.256	0.0349104	1.55593
FruR I96R + Ofru	314.204	20.111	379.711	29.116	0.00259393	2.61799
FruR-L I96P + O1	804.91	60.5659	709.246	21.0067	0.0149753	2.11041
FruR-L I96R + O1	2397.67	193.801	2060.61	40.5219	0.0107177	2.4075
FA(1)FruR + Ofru	886.046	115.536	1381.97	87.8168	2.60272e-05	4.83279
FA(2)FruR + Ofru	1279.97	148.897	2472.94	237.922	8.89756e-06	6.01094
LacI V96E + O1	410.371	67.1471	591.818	58.7253	0.00110982	2.8766
LacI V96D + O1	508.45	31.4755	538.197	52.684	0.309397	0.685479

## Sheet: Fig 4 +Fig S7 (core)
core
Variant [RADBD + Operator]	(-) INDUCER		(+) INDUCER		p-value	Cohen's d
	Mean Fluorescence	Std. Dev. Fluorescence	Mean Fluorescence	Std. Dev. Fluorescence			Fold Suppression (FS)	FMOrepression	FMOsuppression	Supression Units Traceability Score (SUTS)	Repression Units Traceability Score (RUTS)
RA(1)YQR + O1	41689.6	2663.22	5870.61	318.858	5.78066e-07	18.8856	7.10141	0.555862	0.0782748	1.36566	8.96551
RA(1)NAR + O1	56999	8220.41	59185.2	1040.29	0.5801	0.37313
RA(1)GKR + O1	58652.5	2292.5	58135.1	1282.73	0.671525	0.278529
RA(1)HTK + O1	59835.5	1899.13	58829.8	1148.75	0.339836	0.6408
RA(1)HQN + O1	59236.2	5630.35	61718.6	1673.86	0.381873	0.597668
RA(1)TAN + O1	61413.3	4324.73	59611.6	905.526	0.400484	0.576682
RA(1)KSL + O1	67111.3	1878.78	62113	1526.62	0.00106381	2.91997
RA(1)YQR + Ogta	34511.4	3337.98	32937	2899.44	0.444758	0.503564
RA(1)NAR + Ogta	5881.17	686.447	646.077	79.8755	1.05289e-05	10.713	9.1029	0.0784156	0.00861436	1.75056	1.26477
RA(1)GKR + Ogta	34952.7	5935.52	35091.4	2198.56	0.962427	0.0309886
RA(1)HTK + Ogta	37503.9	2997.18	36547.9	2718.63	0.608926	0.334123
RA(1)HQN + Ogta	38696.5	2974.94	38991.2	1512.01	0.848745	0.124903
RA(1)TAN + Ogta	35153.3	4922.84	36312.5	761.841	0.624053	0.329101
RA(1)KSL + Ogta	37847.2	6201.48	43125.2	1339.71	0.116968	1.17649
RA(1)YQR + Ottg	57883	868.697	53532.1	1687.83	0.00111225	3.24145
RA(1)NAR + Ottg	57653	2037.49	53969.2	552.266	0.00871723	2.46786
RA(1)GKR + Ottg	56944	2146.42	53667	517.899	0.0178539	2.09891
RA(1)HTK + Ottg	55556	2644.81	50936.9	600.946	0.0104139	2.4085
RA(1)HQN + Ottg	11649.5	656.592	962.89	95.1728	1.89151e-07	22.7795	12.0985	0.155327	0.0128385	2.32663	2.50527
RA(1)TAN + Ottg	50904.2	822.845	48956	1017.59	0.00809109	2.10527
RA(1)KSL + Ottg	52343	706.591	53518.7	690.489	0.0238642	1.68303
RA(1)YQR + Ogac	62890.9	1970.25	60294.3	477.437	0.0310498	1.81141
RA(1)NAR + Ogac	60986.6	1899.4	58914.9	176.976	0.0586441	1.53589
RA(1)GKR + Ogac	50972.5	3460.09	39334.7	517.446	0.000571523	4.70431	1.29587	0.679633	0.524463	0.249205	10.9618
RA(1)HTK + Ogac	60963.2	3109.69	59072.6	548.317	0.235081	0.846746
RA(1)HQN + Ogac	65494.2	1917.73	62253	288.715	0.0124252	2.36357
RA(1)TAN + Ogac	62710.4	4407.35	61025.3	369.27	0.432639	0.538809
RA(1)KSL + Ogac	62932.5	1016.8	62839.1	245.577	0.848792	0.1263
RA(1)YQR + Octt	56824.9	1852.81	54388.2	1297.04	0.0394501	1.52362
RA(1)NAR + Octt	63209.9	3303.44	53023.4	4931.07	0.00420843	2.42713
RA(1)GKR + Octt	61709.2	8464.56	53929.6	6495.6	0.136115	1.03115
RA(1)HTK + Octt	40833	2257.49	7257.84	950.104	1.80371e-08	19.3863	5.62605	0.54444	0.0967712	1.08193	8.78129
RA(1)HQN + Octt	66598.2	3470.84	55241.4	6040.9	0.00657427	2.30529
RA(1)TAN + Octt	63949.5	2150.13	58712.9	2227.88	0.00359917	2.39184
RA(1)KSL + Octt	64058	6424.77	60131.4	2692.09	0.249614	0.797167
RA(1)YQR + Oagg	60618.4	2348.08	59460	1918.83	0.413776	0.540228
RA(1)NAR + Oagg	61631.9	6515.93	63193.8	2032.38	0.627266	0.323612
RA(1)GKR + Oagg	63549.2	3198.79	60632.8	2830.16	0.158244	0.965644
RA(1)HTK + Oagg	62511.4	4573.54	63005.7	2258.79	0.834383	0.137044
RA(1)HQN + Oagg	67069.6	1691.97	66168.5	842.353	0.320251	0.674195
RA(1)TAN + Oagg	65770	1851.46	63909.9	1072.62	0.0877484	1.2294
RA(1)KSL + Oagg	18439.5	482.386	1748.08	175.944	1.84159e-10	45.9719	10.5485	0.24586	0.0233077	2.02855	3.96549
RA(1)YQR + Otta	35071.6	4338.96	36922.7	1878.21	0.411117	0.553712
RA(1)NAR + Otta	39397.7	846.906	36372.1	1532.39	0.00502573	2.44389
RA(1)GKR + Otta	38423.4	1604.86	35714.8	1526.59	0.0210794	1.72938
RA(1)HTK + Otta	38989.4	1477.39	35482.2	1112.31	0.00202217	2.68209
RA(1)HQN + Otta	37271.5	2261.09	36095.8	1136.11	0.331715	0.657059
RA(1)TAN + Otta	27043.4	3694.59	11702.1	653.267	0.000189843	5.78261	2.31098	0.360578	0.156029	0.444419	5.81578
RA(1)KSL + Otta	40731.4	1496.9	38502.6	558.064	0.0190668	1.97298
Variant [RADBD + Operator]	(-) INDUCER		(+) INDUCER		p-value	Cohen's d
	Mean Fluorescence	Std. Dev. Fluorescence	Mean Fluorescence	Std. Dev. Fluorescence			Fold Suppression (FS)	FMOrepression	FMOsuppression	Supression Units Traceability Score (SUTS)	Repression Units Traceability Score (RUTS)
RA(2)YQR + O1	41416.6	1975.08	5031.62	154.738	1.38499e-07	25.9731	8.23127	0.552221	0.0670883	1.58294	8.9068
RA(2)NAR + O1	55185.5	1715.31	53978.7	1386.7	0.25045	0.773692
RA(2)GKR + O1	55358.1	2644.07	52457.6	1702.93	0.0709003	1.30428
RA(2)HTK + O1	53972.3	2278.19	51820.6	1451.92	0.110633	1.12638
RA(2)HQN + O1	52185.7	1626.79	49401.1	639.885	0.0103763	2.25271
RA(2)TAN + O1	54714.6	3444.84	50703.4	1567.77	0.0496869	1.49883
RA(2)KSL + O1	57695.2	1382.33	54871.4	1826.81	0.0215757	1.74319
RA(2)YQR + Ogta	38061.9	2504.24	38094.6	551.175	0.978213	0.018074
RA(2)NAR + Ogta	6321.24	121.21	576.834	9.17844	1.18143e-09	66.8312	10.9585	0.0842832	0.00769112	2.10741	1.35941
RA(2)GKR + Ogta	37184.4	1282.05	35709.9	957.697	0.0685954	1.30303
RA(2)HTK + Ogta	34225.6	1204.28	32246.7	338.103	0.0130289	2.2373
RA(2)HQN + Ogta	31972.2	862.135	30293.4	501.093	0.00546831	2.38091
RA(2)TAN + Ogta	42986.1	2399.88	42554.3	1526.9	0.742528	0.214686
RA(2)KSL + Ogta	33892.3	1224.77	33476.9	1335.44	0.619428	0.324211
RA(2)YQR + Ottg	34008.8	1108.15	33213.9	993.706	0.260277	0.755271
RA(2)NAR + Ottg	32064.4	757.995	31509.9	625.218	0.236697	0.797972
RA(2)GKR + Ottg	33212.5	1636.15	31527.3	644.52	0.0722426	1.35526
RA(2)HTK + Ottg	32211.5	1932.61	30671.4	1757.81	0.217084	0.833708
RA(2)HQN + Ottg	8120.18	262.172	987.848	59.7002	5.93223e-09	37.513	8.22007	0.108269	0.0131713	1.58078	1.74628
RA(2)TAN + Ottg	34418.6	918.42	31727.9	1684.7	0.0145101	1.98315
RA(2)KSL + Ottg	35170	804.636	33739	1331.29	0.072751	1.30098
RA(2)YQR + Ogac	55716.4	1658.85	53818.4	661.583	0.0515448	1.50302
RA(2)NAR + Ogac	52011.8	1721.97	48924.9	2386.2	0.0433272	1.48354
RA(2)GKR + Ogac	23560.9	2174.2	2025.82	63.9368	3.43579e-06	14.0015	11.6303	0.314145	0.0270109	2.2366	5.06686
RA(2)HTK + Ogac	53362.4	2547.05	50270.4	2095.86	0.0635035	1.32567
RA(2)HQN + Ogac	49016	2333.84	45444	2215.17	0.03248	1.56988
RA(2)TAN + Ogac	54338.2	3043.41	55543.3	4988.23	0.656585	0.291651
RA(2)KSL + Ogac	64712.4	1630.18	59825.8	2864.9	0.0107509	2.09657
RA(2)YQR + Octt	61652.5	5468.51	61171.6	1831.59	0.858123	0.117928
RA(2)NAR + Octt	62286.5	1705.68	60720.2	2844.86	0.321218	0.667764
RA(2)GKR + Octt	47932.8	5476.37	57858.4	6588.99	0.0276045	1.63835
RA(2)HTK + Octt	37624.1	5920.33	7325.49	357.135	8.60242e-05	7.22442	5.13605	0.501655	0.0976732	0.987703	8.0912
RA(2)HQN + Octt	64356.2	1417.99	61922.5	950.568	0.0114673	2.01608
RA(2)TAN + Octt	64829.4	2882.64	57055.6	373.103	0.00167137	3.78226
RA(2)KSL + Octt	61098.8	340.076	59349.3	920.76	0.00646938	2.52075
RA(2)YQR + Oagg	55579.4	6824.43	58057.8	4067.33	0.504843	0.441187
RA(2)NAR + Oagg	58136.8	2639.12	60449.3	1188.46	0.117483	1.12993
RA(2)GKR + Oagg	61276.1	605.688	59288.5	1288.97	0.0165098	1.97366
RA(2)HTK + Oagg	62736.1	855.522	61008.5	1893.6	0.105596	1.1758
RA(2)HQN + Oagg	62775.4	417.949	61433.6	1489.99	0.102433	1.22619
RA(2)TAN + Oagg	61735.7	1926.13	58610.7	1322.04	0.0154465	1.89173
RA(2)KSL + Oagg	56147.6	418.621	45030.3	1135.84	4.91658e-07	12.9879	1.24689	0.748635	0.600404	0.239786	12.0748
RA(2)YQR + Otta	49567.6	886.833	47860.2	1055.87	0.0203517	1.75112
RA(2)NAR + Otta	41909	1835.22	41485.5	730.507	0.647183	0.303266
RA(2)GKR + Otta	40296.9	529.505	38996.3	1955.34	0.203393	0.907926
RA(2)HTK + Otta	48499.5	1376.23	43751.1	2541.06	0.00670114	2.32376
RA(2)HQN + Otta	48962.2	622.389	43732.4	2190.13	0.00236892	3.24836
RA(2)TAN + Otta	13665.2	913.502	763.195	26.184	5.87993e-07	19.9657	17.9053	0.182203	0.0101759	3.44332	2.93876
RA(2)KSL + Otta	51330.6	1739.74	46990.7	1048.58	0.00129888	3.02141
Variant [RADBD + Operator]	(-) INDUCER		(+) INDUCER		p-value	Cohen's d
	Mean Fluorescence	Std. Dev. Fluorescence	Mean Fluorescence	Std. Dev. Fluorescence			Fold Suppression (FS)	FMOrepression	FMOsuppression	Supression Units Traceability Score (SUTS)	Repression Units Traceability Score (RUTS)
RA(3)YQR + O1	65389.5	3024.77	24136.4	4961.95	1.75695e-07	10.0393	2.70917	0.871861	0.321819	0.520994	14.0623
RA(3)NAR + O1	67247.5	1981.86	61091.6	2325.41	0.00120679	2.84935
RA(3)GKR + O1	66131.8	4238.84	61029.3	1210.89	0.04254	1.63689
RA(3)HTK + O1	63714	1530.7	62844.5	1747.25	0.422523	0.529309
RA(3)HQN + O1	64021.1	2094.83	65499.4	660.912	0.183196	0.951719
RA(3)TAN + O1	68446.3	1838.03	65134.8	1453.5	0.010815	1.99854
RA(3)KSL + O1	69849.5	949.554	66882.9	1170.42	0.00147239	2.78367
RA(3)YQR + Ogta	35185.4	2137.73	35485.8	1033.34	0.7852	0.17892
RA(3)NAR + Ogta	39762	2226.96	1466.52	343.495	1.33924e-07	24.035	27.1131	0.53016	0.0195536	5.21407	8.55097
RA(3)GKR + Ogta	38987	4100.56	37616.3	1212.46	0.501045	0.453316
RA(3)HTK + Ogta	39263.4	4044.94	39240.9	879.006	0.990751	0.00767255
RA(3)HQN + Ogta	46119	3161.94	42804	1401.2	0.0699139	1.35553
RA(3)TAN + Ogta	48154.1	2654.79	44254.9	1529.87	0.0216521	1.79967
RA(3)KSL + Ogta	45294.5	4178.62	46378.6	1196.09	0.597842	0.352728
RA(3)YQR + Ottg	59612.3	5157.33	55845.6	1624.62	0.170463	0.985157
RA(3)NAR + Ottg	62101.2	4362.26	57839.2	781.963	0.0808914	1.36003
RA(3)GKR + Ottg	60623	4009.16	55334.3	1298.42	0.0307024	1.77484
RA(3)HTK + Ottg	59470.1	2065.5	60376.6	1731.15	0.469842	0.475669
RA(3)HQN + Ottg	58509.7	1729.47	3641.42	456.467	1.58438e-09	43.3811	16.0678	0.780129	0.0485522	3.08997	12.5827
RA(3)TAN + Ottg	62667.1	1190.59	61111.8	1330.76	0.0804167	1.2318
RA(3)KSL + Ottg	62217.2	2297.63	61517.8	959.779	0.550745	0.397258
RA(3)YQR + Ogac	56290.5	4206.32	64926.7	3850.17	0.00700194	2.14182
RA(3)NAR + Ogac	58317.6	6019.61	67913.2	3197.26	0.0145307	1.99093
RA(3)GKR + Ogac	59544.1	3120.05	12032.4	1645.58	3.61685e-09	19.0484	4.94865	0.793921	0.160432	0.951664	12.8052
RA(3)HTK + Ogac	61319.9	3139.96	63005.6	2276.69	0.356201	0.614647
RA(3)HQN + Ogac	63464.9	3864.14	66351.4	3290.41	0.232964	0.804303
RA(3)TAN + Ogac	65411.6	4100.87	66925.2	3218.11	0.531616	0.41062
RA(3)KSL + Ogac	61270.9	6795.15	65622	4292.5	0.258888	0.765583
RA(3)YQR + Octt	42673.5	3447.18	48703.6	2579.18	0.0116718	1.98081
RA(3)NAR + Octt	56898.9	4978.62	54474.7	1953.7	0.34702	0.641007
RA(3)GKR + Octt	51007.4	5653.46	53668.4	4530.82	0.431521	0.519419
RA(3)HTK + Octt	43845.1	3163.81	19538.9	2789.33	1.74346e-07	8.14972	2.24399	0.584601	0.260519	0.431536	9.42906
RA(3)HQN + Octt	55248	4231.49	59664.5	1717.26	0.0696757	1.36773
RA(3)TAN + Octt	64486.2	2776.32	59670.9	1061.58	0.00981315	2.29103
RA(3)KSL + Octt	60553.5	5080.12	65663.8	2327.93	0.0800686	1.2933
RA(3)YQR + Oagg	57745	1055.28	56382.3	610.079	0.0369325	1.581
RA(3)NAR + Oagg	60252.2	1283.74	57112.6	2288.46	0.0285557	1.69214
RA(3)GKR + Oagg	58743.6	1497.48	54839.4	630.588	0.00118676	3.39804
RA(3)HTK + Oagg	51752	7789.24	56710.1	706.231	0.214624	0.896506
RA(3)HQN + Oagg	47878.8	5696.71	57925.6	893.91	0.0104326	2.46399
RA(3)TAN + Oagg	50250.8	7680.45	55863.9	368.563	0.163277	1.03236
RA(3)KSL + Oagg	41826.5	1649.9	4598.04	128.375	4.98285e-08	31.8142	9.09658	0.557686	0.0613073	1.74934	8.99494
RA(3)YQR + Otta	42139.4	478.322	37619	3064.65	0.0209779	2.06102
RA(3)NAR + Otta	40324.6	588.971	37882.7	1179.38	0.00390394	2.61958
RA(3)GKR + Otta	40638.6	681.031	38082.3	1391.05	0.00725422	2.33412
RA(3)HTK + Otta	40701.9	1409.57	37322.7	762.267	0.00167997	2.98228
RA(3)HQN + Otta	41182.4	940.814	38899.9	904.53	0.00291936	2.47323
RA(3)TAN + Otta	41801.8	710.31	3647.27	389.747	1.58452e-13	66.5982	11.4611	0.557357	0.0486303	2.20406	8.98963
RA(3)KSL + Otta	42069.7	232.936	36708	2797.16	0.00768834	2.70144
Variant [RADBD + Operator]	(-) INDUCER		(+) INDUCER		p-value	Cohen's d
	Mean Fluorescence	Std. Dev. Fluorescence	Mean Fluorescence	Std. Dev. Fluorescence			Fold Suppression (FS)	FMOrepression	FMOsuppression	Supression Units Traceability Score (SUTS)	Repression Units Traceability Score (RUTS)
RA(4)YQR + O1	62379.1	5951.83	42770.8	592.409	0.000680881	4.63622	1.45845	0.831722	0.570277	0.280471	13.4149
RA(4)NAR + O1	54585.4	6283.21	49484.5	2295.89	0.136619	1.07836
RA(4)GKR + O1	53436.8	4490.95	52237.1	1259.45	0.586871	0.363742
RA(4)HTK + O1	59682.1	7291.08	56986.8	343.274	0.446411	0.522218
RA(4)HQN + O1	58441.5	9027.95	59026.7	725.713	0.890701	0.091372
RA(4)TAN + O1	58889	9484.9	51725.3	759.449	0.152366	1.06471
RA(4)KSL + O1	55829.7	10991.7	60175.1	575.767	0.417555	0.558327
RA(4)YQR + Ogta	38579.9	588.655	37609.6	496.788	0.0187294	1.78162
RA(4)NAR + Ogta	30411.5	1420.56	3396.56	296.073	5.12018e-08	26.3286	8.95362	0.405486	0.0452874	1.72185	6.5401
RA(4)GKR + Ogta	30468.5	1286.45	29980.7	1162.39	0.543545	0.39786
RA(4)HTK + Ogta	34815.2	1102.04	32159.2	2115.21	0.0392925	1.57487
RA(4)HQN + Ogta	35708.8	2098.97	36202.5	1574.18	0.683543	0.266087
RA(4)TAN + Ogta	33662.8	1441.23	32590.4	1521.64	0.279297	0.723605
RA(4)KSL + Ogta	40218.4	1729.79	36190.7	2309.23	0.0118653	1.97419
RA(4)YQR + Ottg	40472.3	605.506	39260.4	1405.67	0.121244	1.11976
RA(4)NAR + Ottg	32325.8	3701.2	29998.2	414.05	0.219758	0.883839
RA(4)GKR + Ottg	39392.1	673.068	37619.1	909.241	0.00643719	2.21651
RA(4)HTK + Ottg	41800.6	517.549	40385.9	464.749	0.00109305	2.87638
RA(4)HQN + Ottg	41608.4	1095.78	10636.3	832.725	1.10933e-12	31.8257	3.91194	0.554779	0.141817	0.752297	8.94805
RA(4)TAN + Ottg	39832.5	954.456	38185.1	905.342	0.0188353	1.771
RA(4)KSL + Ottg	44225.6	1278.87	40891.6	999.524	0.00114825	2.90488
RA(4)YQR + Ogac	46713.7	719.811	44597	1633.34	0.0334184	1.67712
RA(4)NAR + Ogac	42078.5	548.208	40659.7	910.956	0.0170146	1.88713
RA(4)GKR + Ogac	42298.8	706.257	26455.3	510.25	1.31493e-11	25.7158	1.59888	0.563984	0.352738	0.307476	9.09652
RA(4)HTK + Ogac	49073.2	1079.94	46744.1	1049.26	0.00614286	2.18752
RA(4)HQN + Ogac	48836.6	973.198	46212.5	890.02	0.00126094	2.8139
RA(4)TAN + Ogac	42171.6	1610.57	40124.3	739.144	0.036219	1.63387
RA(4)KSL + Ogac	53677.3	1488.33	51123.5	1323.32	0.0169645	1.81346
RA(4)YQR + Octt	48388.3	1197.57	45324.8	1603.91	0.00729766	2.16445
RA(4)NAR + Octt	54766.2	2627.1	50504	1285.18	0.0131901	2.06104
RA(4)GKR + Octt	44113.6	2681.12	42399.5	603.056	0.216776	0.882102
RA(4)HTK + Octt	49048	1787.05	35420.7	636.473	2.56973e-06	10.1591	1.38472	0.653973	0.472276	0.266293	10.5479
RA(4)HQN + Octt	53461.8	737.283	51575.1	1087.18	0.0109495	2.0312
RA(4)TAN + Octt	47765	1434.67	47242.6	1104.4	0.534264	0.408046
RA(4)KSL + Octt	51307.8	2012.23	47314.4	2789.93	0.028697	1.64179
RA(4)YQR + Oagg	43676	410.253	41485.8	1108.22	0.00535721	2.62111
RA(4)NAR + Oagg	41978.1	545.446	40071.8	1176.48	0.0132067	2.07903
RA(4)GKR + Oagg	41589.1	381.302	39772	1022.89	0.00883482	2.35403
RA(4)HTK + Oagg	44391.7	829.928	42957.5	628.562	0.012613	1.94827
RA(4)HQN + Oagg	43158.5	874.276	41660.9	667.433	0.0133293	1.92545
RA(4)TAN + Oagg	41134	989.497	39752.3	553.775	0.0265124	1.72325
RA(4)KSL + Oagg	46064.5	1057.25	18882.3	1071.28	2.08234e-12	25.5403	2.43957	0.614193	0.251763	0.469147	9.90635
RA(4)YQR + Otta	31648.9	270.122	30915.3	463.756	0.0155628	1.93322
RA(4)NAR + Otta	31265.2	538.294	30506.6	1063.06	0.195268	0.90043
RA(4)GKR + Otta	30352.8	2442.84	30277.2	1728.21	0.956146	0.0357592
RA(4)HTK + Otta	32053.2	1622.64	31264.3	1152.11	0.398411	0.560618
RA(4)HQN + Otta	31167	410.582	31191.2	1633.21	0.97541	0.0203765
RA(4)TAN + Otta	29733.3	789.026	10155.9	551.779	6.80357e-12	28.7558	2.92768	0.396444	0.135412	0.563016	6.39426
RA(4)KSL + Otta	32116.2	415.334	30216.5	896.05	0.0034994	2.72023
Variant [FADBD + Operator]	(-) INDUCER		(+) INDUCER		p-value	Cohen's d
	Mean Fluorescence	Std. Dev. Fluorescence	Mean Fluorescence	Std. Dev. Fluorescence			Fold Suppression (FS)	FMOrepression	FMOsuppression	Supression Units Traceability Score (SUTS)	Repression Units Traceability Score (RUTS)
FA(1)YQR + O1	41551.2	1329.5	11343.3	366.674	9.12394e-09	30.9762	3.66305	0.554016	0.151244	0.704433	8.93574
FA(1)NAR + O1	49296.7	2856.3	53207.9	775.461	0.0268676	1.86887
FA(1)GKR + O1	55801	1202.01	53407	1322.64	0.0135841	1.89431
FA(1)HTK + O1	51149.5	1958.45	52245.7	981.053	0.298321	0.707722
FA(1)HQN + O1	66910.3	4926.5	55866.3	444.679	0.00395054	3.15749
FA(1)TAN + O1	57801.7	4497.76	57881.4	552.621	0.970098	0.0248817
FA(1)KSL + O1	60175.7	951.127	57930.4	713.95	0.00208775	2.67004
FA(1)YQR + Ogta	49405.2	7673.48	37292	1739.9	0.0157388	2.17718
FA(1)NAR + Ogta	1072.07	194.613	644.767	63.2854	0.00336758	2.95295	1.66273	0.0142943	0.00859689	0.319756	0.230554
FA(1)GKR + Ogta	32411.8	627.695	30551.1	3040.25	0.233555	0.847646
FA(1)HTK + Ogta	35999.9	1051.46	38696.1	471.603	0.00124733	3.30873
FA(1)HQN + Ogta	36251.2	823.026	34964.1	524.29	0.0173017	1.86524
FA(1)TAN + Ogta	38278.6	947.57	38984.3	627.375	0.199532	0.878291
FA(1)KSL + Ogta	31156.7	4412.55	36081.1	366.759	0.0547085	1.57285
FA(1)YQR + Ottg	51418.9	714.021	48612.9	1133.91	0.00137129	2.96142
FA(1)NAR + Ottg	49007.9	1961.95	49113.3	2664.68	0.944745	0.0450465
FA(1)GKR + Ottg	51957.1	2377.57	49311.9	591.618	0.0550817	1.52683
FA(1)HTK + Ottg	37782	3524.12	46912	417.053	0.00203214	3.63843
FA(1)HQN + Ottg	15891.7	1602.31	1239.9	109.645	4.81208e-06	12.9016	12.8169	0.211889	0.016532	2.46478	3.41756
FA(1)TAN + Ottg	54529.8	2180.31	49531.2	1265.02	0.00216933	2.80435
FA(1)KSL + Ottg	58031.1	514.52	56125.5	2096.68	0.0992788	1.24828
FA(1)YQR + Ogac	52889.1	839.524	54364	613.508	0.0110956	2.00598
FA(1)NAR + Ogac	43079.1	6424.11	55232.6	3380.51	0.00626772	2.36769
FA(1)GKR + Ogac	9150.43	676.001	4410.53	1319.33	0.000137073	4.52179	2.07468	0.122006	0.058807	0.398977	1.96783
FA(1)HTK + Ogac	52161.8	5848.28	57111.8	2203.3	0.123902	1.12013
FA(1)HQN + Ogac	66025.9	6993.5	64514	2078.42	0.659749	0.293074
FA(1)TAN + Ogac	62916.3	4564.45	52620.7	5412.47	0.00901687	2.05647
FA(1)KSL + Ogac	64018	6420.12	67081.8	6741.57	0.478737	0.465424
FA(1)YQR + Octt	55925.9	3308.04	51076.5	2189.08	0.0238626	1.7289
FA(1)NAR + Octt	45656.8	6472.3	57548.7	806.682	0.00897701	2.57846
FA(1)GKR + Octt	62089.8	8899.97	54638.5	3543.95	0.128499	1.10001
FA(1)HTK + Octt	5688.14	372.39	6533.8	343.215	0.00392984	2.36154
FA(1)HQN + Octt	67875.9	2016.75	64252.3	1160.22	0.00831725	2.20251
FA(1)TAN + Octt	61129.2	1511.79	57732.8	766.406	0.00248536	2.83384
FA(1)KSL + Octt	58355.3	1375.94	58287.4	439.938	0.919672	0.0665072
FA(1)YQR + Oagg	53249	1466.18	45997.6	447.204	4.57147e-05	6.69015	1.15765	0.709987	0.613301	0.222625	11.4514
FA(1)NAR + Oagg	43636.1	6564.8	51730.8	4862.76	0.0532728	1.40125
FA(1)GKR + Oagg	51629.9	2202.51	48789.2	4987.69	0.282817	0.736824
FA(1)HTK + Oagg	50689.7	2535.86	53612.9	784.954	0.0493062	1.5573
FA(1)HQN + Oagg	58255.9	2004.93	56077.9	525.266	0.0594282	1.48615
FA(1)TAN + Oagg	57286.2	1380.28	58428	329.087	0.125918	1.13792
FA(1)KSL + Oagg	4960.84	289.926	3717.93	114.163	6.92201e-05	5.64115	1.3343	0.0661445	0.0495723	0.256597	1.06685
FA(1)YQR + Otta	30448.7	1459.46	27839.9	2952.73	0.118058	1.12014
FA(1)NAR + Otta	25039.8	1224.3	26990.7	2710.41	0.186117	0.927675
FA(1)GKR + Otta	29014.1	1340.9	29954.6	1339.14	0.293093	0.701848
FA(1)HTK + Otta	30945.8	880.988	31529.2	988.472	0.348053	0.623104
FA(1)HQN + Otta	34553.7	1903.12	34050.8	726.398	0.599525	0.349195
FA(1)TAN + Otta	13288.1	306.845	4569.61	175.605	1.44382e-11	34.8753	2.90793	0.177175	0.0609281	0.559218	2.85766
FA(1)KSL + Otta	29950.2	3429.14	34751	1473.74	0.0246002	1.81902
Variant [FADBD + Operator]	(-) INDUCER		(+) INDUCER		p-value	Cohen's d
	Mean Fluorescence	Std. Dev. Fluorescence	Mean Fluorescence	Std. Dev. Fluorescence			Fold Suppression (FS)	FMOrepression	FMOsuppression	Supression Units Traceability Score (SUTS)	Repression Units Traceability Score (RUTS)
FA(2)YQR + O1	33557.6	1873.38	11776.9	217.774	1.2354e-06	16.3323	2.84945	0.447435	0.157025	0.547971	7.2167
FA(2)NAR + O1	59861.1	1005.29	57198.1	222.615	0.00158895	3.65774
FA(2)GKR + O1	55149.1	1829.04	55351	601.349	0.822279	0.148336
FA(2)HTK + O1	53492.5	4969.66	54444	721.031	0.688726	0.267956
FA(2)HQN + O1	58329.6	769.843	56266.3	746.515	0.00155917	2.72102
FA(2)TAN + O1	63254.8	1298.85	60181.6	315.48	0.00263487	3.25167
FA(2)KSL + O1	60323.2	469.103	57992.5	1686.7	0.0259421	1.88268
FA(2)YQR + Ogta	35708	2558.04	32945.6	4725.06	0.284751	0.727093
FA(2)NAR + Ogta	46766.5	7201.46	9107.35	765.318	7.16056e-05	7.35404	5.13503	0.623553	0.121431	0.987505	10.0573
FA(2)GKR + Ogta	36392.1	971.392	36606	3469.69	0.898926	0.0839302
FA(2)HTK + Ogta	40891.9	1066.19	39748.6	122.199	0.0616919	1.50666
FA(2)HQN + Ogta	36632.6	1044.54	33365.7	1415.78	0.00236262	2.62592
FA(2)TAN + Ogta	54234.5	1194.95	51805.6	2239.14	0.0664052	1.35343
FA(2)KSL + Ogta	45443.9	2371.57	40206.4	420.04	0.003926	3.07532
FA(2)YQR + Ottg	27586.6	3822.29	32828.7	665.668	0.0272653	1.91077
FA(2)NAR + Ottg	51155.9	1366.77	48606.6	777.441	0.00683268	2.29287
FA(2)GKR + Ottg	51879.8	1627.67	49367.9	1554.69	0.0317396	1.57825
FA(2)HTK + Ottg	53071.6	1492.37	49447.7	1218.63	0.00197511	2.66003
FA(2)HQN + Ottg	43558.8	1628.16	2631.57	302.593	1.4067e-08	34.9507	16.5524	0.580784	0.0350876	3.18316	9.36749
FA(2)TAN + Ottg	54819.6	2536.71	49507.6	708.236	0.00446276	2.85236
FA(2)KSL + Ottg	44904.3	8110.49	42404	5302.78	0.578725	0.364905
FA(2)YQR + Ogac	53089.6	4477.72	48153.7	1612	0.057655	1.46674
FA(2)NAR + Ogac	62361.2	1723.48	59041.4	2675.95	0.0460487	1.47505
FA(2)GKR + Ogac	60567.6	1602.72	18048.5	333.997	8.42109e-09	36.7291	3.35582	0.807568	0.240647	0.64535	13.0253
FA(2)HTK + Ogac	60242.1	2051	58951.8	1447.34	0.280052	0.72694
FA(2)HQN + Ogac	61944.6	2713.13	59001.9	3458.28	0.166986	0.946771
FA(2)TAN + Ogac	61994.1	1204.74	63110.6	447.958	0.0974071	1.22845
FA(2)KSL + Ogac	61928.6	3117.01	61311.9	1426.43	0.699429	0.254459
FA(2)YQR + Octt	51807.1	1123.81	49054.4	995.316	0.00221011	2.59316
FA(2)NAR + Octt	49581.1	1731.61	50722.1	331.583	0.203653	0.915222
FA(2)GKR + Octt	54344.6	2974.09	48853.7	759.838	0.00805153	2.52974
FA(2)HTK + Octt	59725.9	2037.73	34797.3	385.337	6.38059e-07	16.9995	1.7164	0.796346	0.463964	0.330076	12.8443
FA(2)HQN + Octt	55929.2	2733.1	48620.1	2270.6	0.001069	2.90905
FA(2)TAN + Octt	60766.7	4144.89	57489.3	1212.49	0.141901	1.07326
FA(2)KSL + Octt	61511.2	1438.35	60214.2	887.348	0.123016	1.08533
FA(2)YQR + Oagg	49763	2094.32	46252.9	659.594	0.0117783	2.26076
FA(2)NAR + Oagg	52402.8	1090.63	49794.2	1065.59	0.00334666	2.41946
FA(2)GKR + Oagg	50581.1	1577.83	48796.6	952.649	0.0614223	1.36921
FA(2)HTK + Oagg	54633.7	4099.37	45390.5	838.144	0.00346772	3.12413
FA(2)HQN + Oagg	52046.9	2447.1	46186.9	529.605	0.00258597	3.30996
FA(2)TAN + Oagg	46973.5	1371.46	45214.4	655.343	0.0353264	1.63663
FA(2)KSL + Oagg	55742.6	537.002	9269.2	1939.97	6.64523e-09	32.6508	6.01375	0.743235	0.123589	1.15649	11.9877
FA(2)YQR + Otta	30458.8	938.751	22703.2	3111.95	0.00186267	3.37429
FA(2)NAR + Otta	34000.8	2165.54	28815.1	2955.39	0.011201	2.00164
FA(2)GKR + Otta	33777.5	2106.15	25459.1	3702.6	0.00244279	2.76167
FA(2)HTK + Otta	34044.4	2883.64	28473.4	1058.87	0.00598808	2.56474
FA(2)HQN + Otta	34635.1	2093.69	29679.6	1034.2	0.00186695	3.00108
FA(2)TAN + Otta	29448.4	3531.64	7060.42	294.453	2.89292e-05	8.93406	4.17091	0.392645	0.0941389	0.802099	6.33299
FA(2)KSL + Otta	33052.7	783.935	31194.3	801.119	0.00406282	2.34468

## Sheet: Fig 4 + Fig S7 (prox)
proximal
Variant [RADBD + Operator]	(-) INDUCER		(+) INDUCER		p-value	Cohen's d
	Mean Fluorescence	Std. Dev. Fluorescence	Mean Fluorescence	Std. Dev. Fluorescence			Fold Suppression (FS)	FMOrepression	FMOsuppression	Supression Units Traceability Score (SUTS)	Repression Units Traceability Score (RUTS)
RA(1)YQR + O1	26302.2	1176.07	8727.73	393.617	5.23101e-08	20.0406	3.01364	0.350696	0.11637	0.579546	5.65639
RA(1)NAR + O1	37547.9	1362.58	34430.6	2059.06	0.0206689	1.78548
RA(1)GKR + O1	31798.1	2665.08	32999	1960.05	0.437484	0.513376
RA(1)HTK + O1	21769.8	3993.77	21710.2	3760.83	0.981094	0.0153679
RA(1)HQN + O1	35303.1	752.333	33403.3	2804.23	0.196141	0.925374
RA(1)TAN + O1	28450	2961.4	28308.9	599.771	0.920639	0.066007
RA(1)KSL + O1	32868.3	852.511	30826.1	1349.34	0.0199878	1.80945
RA(1)YQR + Ogta	33228	1180.35	39513.1	7435.64	0.11813	1.18062
RA(1)NAR + Ogta	36634.9	2869.58	12998.1	2268.53	8.83945e-08	9.13827	2.81848	0.488465	0.173308	0.542016	7.87847
RA(1)GKR + Ogta	19770.5	3213.44	18554.4	2853.21	0.541281	0.400195
RA(1)HTK + Ogta	33924.8	1959.12	32787.5	565.612	0.26012	0.78877
RA(1)HQN + Ogta	31132.3	4432.09	29831.8	5118.19	0.676845	0.271643
RA(1)TAN + Ogta	45446.8	6074.11	43215.1	5626.5	0.560187	0.381198
RA(1)KSL + Ogta	20960.6	1694.41	21895.8	1835.8	0.422262	0.529371
RA(1)YQR + Ottg	35427.6	2387.78	33273	3760.79	0.309321	0.683985
RA(1)NAR + Ottg	38911.8	4196.88	40367.7	3120.57	0.548682	0.393696
RA(1)GKR + Ottg	34742.1	3081.09	38017.3	2097.83	0.0816905	1.24263
RA(1)HTK + Ottg	38105.2	3065.27	41210.4	4945.28	0.265514	0.75479
RA(1)HQN + Ottg	31218.7	1144.25	5614.4	541.938	4.87813e-10	28.5997	5.56047	0.41625	0.0748587	1.06932	6.7137
RA(1)TAN + Ottg	38496.7	831.909	37257.4	3410.31	0.462006	0.499276
RA(1)KSL + Ottg	40769.9	2458.5	38179.6	2906.48	0.159944	0.962266
RA(1)YQR + Ogac	63823.6	7503.13	64000.8	10421.1	0.976047	0.0195189
RA(1)NAR + Ogac	50744.1	6677.55	53035.7	3559.69	0.518294	0.428286
RA(1)GKR + Ogac	48092.1	6686.49	20674.6	2833.95	7.99131e-05	5.33915	2.32615	0.641228	0.275661	0.447336	10.3424
RA(1)HTK + Ogac	52626.6	7951.71	49765.4	3786.32	0.49064	0.459443
RA(1)HQN + Ogac	43185.6	2544.62	41194.1	916.144	0.148569	1.0414
RA(1)TAN + Ogac	41085.6	3633.35	39288.9	4337.59	0.494396	0.449064
RA(1)KSL + Ogac	51541.2	6173.47	51249.3	6359.39	0.942751	0.0465734
RA(1)YQR + Octt	52633.3	8920.62	56300.8	5479.99	0.455208	0.495405
RA(1)NAR + Octt	42530	4622.29	43794.7	3098.07	0.623892	0.321415
RA(1)GKR + Octt	43963.8	6994.35	42805.2	3602.1	0.750964	0.208266
RA(1)HTK + Octt	42589.3	4250.51	18015.5	2261.48	4.62392e-06	7.21806	2.36404	0.567857	0.240206	0.454623	9.15898
RA(1)HQN + Octt	56302.9	4909.53	56735.8	6720.36	0.909919	0.0735609
RA(1)TAN + Octt	61044	3993.93	57123.2	6552.29	0.285266	0.722575
RA(1)KSL + Octt	58100	3881.26	48997.1	5054.39	0.010386	2.02012
RA(1)YQR + Oagg	38471.8	4372.57	41525.7	3397.14	0.247356	0.779978
RA(1)NAR + Oagg	37831.8	3562.48	37422.5	1728.39	0.823613	0.146184
RA(1)GKR + Oagg	37728.1	2601.77	42140.8	1887.78	0.0131576	1.94133
RA(1)HTK + Oagg	40012.9	1706.13	39384.2	2058.23	0.610876	0.332544
RA(1)HQN + Oagg	35514.7	885.509	36963.9	946.982	0.0315813	1.5807
RA(1)TAN + Oagg	37785.8	4530.87	37263.9	3823.01	0.847975	0.124518
RA(1)KSL + Oagg	26850.3	2986.04	4339.38	301.572	1.16804e-05	10.6074	6.18759	0.358003	0.0578583	1.18992	5.77425
RA(1)YQR + Otta	44786.9	8503.47	34864	2761.69	0.0474105	1.56959
RA(1)NAR + Otta	43448	2711.12	44454.2	7536.31	0.787826	0.177655
RA(1)GKR + Otta	43942.4	12662.4	41881.2	10991	0.789114	0.173848
RA(1)HTK + Otta	45290.7	4318.7	42413.2	4173.45	0.309219	0.677576
RA(1)HQN + Otta	48844.6	7886.74	41863.9	1692.59	0.105902	1.22387
RA(1)TAN + Otta	23979.8	3742.1	4965.72	650.74	6.86918e-05	7.07956	4.82908	0.319731	0.0662096	0.928668	5.15695
RA(1)KSL + Otta	30263.3	2664.47	27123.1	2007.08	0.0636387	1.3313
Variant [RADBD + Operator]	(-) INDUCER		(+) INDUCER		p-value	Cohen's d
	Mean Fluorescence	Std. Dev. Fluorescence	Mean Fluorescence	Std. Dev. Fluorescence			Fold Suppression (FS)	FMOrepression	FMOsuppression	Supression Units Traceability Score (SUTS)	Repression Units Traceability Score (RUTS)
RA(2)YQR + O1	23645.4	728.631	4925.56	327.39	2.81654e-10	33.1419	4.80055	0.315272	0.0656741	0.923183	5.08503
RA(2)NAR + O1	28667.6	369.169	28625.9	708.461	0.910132	0.0738224
RA(2)GKR + O1	26142.3	1468.73	25230.5	604.768	0.24221	0.811813
RA(2)HTK + O1	25170	766.674	25810.9	1277.49	0.363626	0.60838
RA(2)HQN + O1	25764.8	601.9	25432.6	882.905	0.504855	0.439654
RA(2)TAN + O1	24186.4	636.722	24226.7	228.712	0.898299	0.084168
RA(2)KSL + O1	23574.5	805.489	21765	1428.9	0.0393181	1.56013
RA(2)YQR + Ogta	30229.7	616.855	29365.4	1311.77	0.223614	0.843174
RA(2)NAR + Ogta	28667.6	369.169	8170.21	582.682	8.51918e-13	42.0242	3.5088	0.382235	0.108936	0.674768	6.16507
RA(2)GKR + Ogta	26142.3	1468.73	29853.5	1727.33	0.00457914	2.31478
RA(2)HTK + Ogta	25170	766.675	26577	637.299	0.0106472	1.99577
RA(2)HQN + Ogta	25764.8	601.903	26379	862.548	0.22425	0.825828
RA(2)TAN + Ogta	24186.4	636.721	26471.9	2429.87	0.0907408	1.28674
RA(2)KSL + Ogta	35271.8	805.494	27576.1	3379.65	0.00317588	3.13251
RA(2)YQR + Ottg	30554	1063.16	28614	1447.06	0.0383696	1.52792
RA(2)NAR + Ottg	28667.6	369.169	29186.6	2352.64	0.645718	0.308206
RA(2)GKR + Ottg	26142.3	1468.73	30201.9	2354.21	0.0106351	2.06905
RA(2)HTK + Ottg	25170	766.676	32238.3	5000.82	0.0245666	1.97579
RA(2)HQN + Ottg	25764.8	601.902	3218.75	268.858	2.18234e-11	48.3676	8.00459	0.34353	0.0429166	1.53934	5.54081
RA(2)TAN + Ottg	26186.4	636.719	32176.4	4116.04	0.0220629	2.03389
RA(2)KSL + Ottg	27369.4	805.496	25835	1002.58	0.0244622	1.68732
RA(2)YQR + Ogac	45194.9	3130.55	44853.5	2676.26	0.856719	0.11725
RA(2)NAR + Ogac	43703.8	2957.19	45241.7	1854.95	0.352075	0.62303
RA(2)GKR + Ogac	40226.1	1538.13	11683.7	2491.92	1.2256e-08	13.784	3.44292	0.536348	0.155783	0.6621	8.65078
RA(2)HTK + Ogac	44315.5	1352.11	47483.3	3851.83	0.131695	1.09741
RA(2)HQN + Ogac	38227.9	2264.84	33213.4	4030.95	0.0419986	1.53378
RA(2)TAN + Ogac	41910.1	4358.97	42957.7	1395.36	0.627022	0.323703
RA(2)KSL + Ogac	44441.7	2648.47	43622.3	1951.24	0.590828	0.352278
RA(2)YQR + Octt	40073.1	3277.85	39298.2	4280.17	0.754956	0.20328
RA(2)NAR + Octt	40465	1674.46	40368.7	2975.37	0.951246	0.0399177
RA(2)GKR + Octt	34514.9	10722.2	40160.4	7891.77	0.367294	0.5997
RA(2)HTK + Octt	38523.5	2996.88	18545.5	3661.1	3.55545e-06	5.97156	2.07724	0.513647	0.247274	0.399469	8.28462
RA(2)HQN + Octt	37025.5	2383.94	38697.7	2509.72	0.305467	0.6832
RA(2)TAN + Octt	39877.4	3722.87	39269.1	2319.28	0.764087	0.196104
RA(2)KSL + Octt	39749.9	2988.18	38255	1947.74	0.374235	0.59273
RA(2)YQR + Oagg	29916.1	926.016	28529.8	2158.4	0.229687	0.834769
RA(2)NAR + Oagg	28667.6	369.172	29035.7	1062.72	0.491177	0.462701
RA(2)GKR + Oagg	26142.3	1468.73	29711.3	1589.24	0.00423516	2.33243
RA(2)HTK + Oagg	25170	766.673	28991.7	3233.21	0.0452455	1.62652
RA(2)HQN + Oagg	25764.8	601.901	25231.5	867.849	0.288349	0.714105
RA(2)TAN + Oagg	24186.4	636.719	25171.9	2054.2	0.345364	0.648034
RA(2)KSL + Oagg	19526.5	805.491	3014.78	485.034	1.24305e-10	24.8349	6.47692	0.260353	0.0401971	1.24556	4.19925
RA(2)YQR + Otta	28360.3	1790.98	27734.6	499.309	0.481293	0.475928
RA(2)NAR + Otta	24636.8	4476.73	28255.7	622.445	0.131223	1.13232
RA(2)GKR + Otta	26669.3	1357.14	27420.5	603.014	0.295797	0.715357
RA(2)HTK + Otta	25170.1	2376.22	26423.8	530.861	0.297146	0.728245
RA(2)HQN + Otta	26061	2387.28	27168.5	757.485	0.360959	0.62538
RA(2)TAN + Otta	26319.9	2285	7064.73	1768.38	7.37635e-08	9.42456	3.72554	0.350932	0.0941964	0.716449	5.66019
RA(2)KSL + Otta	26873.1	1956.01	27019	1117.15	0.888418	0.0916252
Variant [RADBD + Operator]	(-) INDUCER		(+) INDUCER		p-value	Cohen's d
	Mean Fluorescence	Std. Dev. Fluorescence	Mean Fluorescence	Std. Dev. Fluorescence			Fold Suppression (FS)	FMOrepression	FMOsuppression	Supression Units Traceability Score (SUTS)	Repression Units Traceability Score (RUTS)
RA(3)YQR + O1	29942.9	1678.4	15482.9	2684.06	5.09482e-06	6.45984	1.93393	0.399238	0.206439	0.371909	6.43933
RA(3)NAR + O1	31194.9	1795.35	29151.3	1755.89	0.0988402	1.15088
RA(3)GKR + O1	27968.4	2286.41	26477.5	2030.03	0.301498	0.689576
RA(3)HTK + O1	30836.9	1680.97	29053.6	2322.04	0.197241	0.879775
RA(3)HQN + O1	31983.4	2266.63	30269.8	1662.14	0.205322	0.862211
RA(3)TAN + O1	24741.4	3914.05	30726.2	825.74	0.0179555	2.11584
RA(3)KSL + O1	29074.9	2066.33	29561.3	1257.42	0.664563	0.284357
RA(3)YQR + Ogta	33694.8	1701.6	30710	1141.83	0.010273	2.05988
RA(3)NAR + Ogta	32935.3	3258.64	5586.28	228.32	7.35695e-06	11.8402	5.89575	0.439138	0.0744837	1.1338	7.08287
RA(3)GKR + Ogta	22041.6	3455.46	19859.5	648.573	0.220201	0.877736
RA(3)HTK + Ogta	29141	3375.63	24659.9	2332.71	0.037563	1.54442
RA(3)HQN + Ogta	30571.7	2564.13	33829.1	2669.57	0.0774741	1.24454
RA(3)TAN + Ogta	31011.7	3100.26	31082.6	1049.53	0.962901	0.0306397
RA(3)KSL + Ogta	31238.2	3417.6	28167.4	1401.07	0.107686	1.17575
RA(3)YQR + Ottg	41204.5	2568.14	37553.7	1163.83	0.0232479	1.83115
RA(3)NAR + Ottg	35145.9	2401.35	33318.4	4606.44	0.455537	0.497508
RA(3)GKR + Ottg	39846.3	3264.97	38722.7	4047.2	0.639859	0.305562
RA(3)HTK + Ottg	39565.4	873.283	37026.6	1298.26	0.00575789	2.29474
RA(3)HQN + Ottg	41067.3	3260.45	8418.91	426.622	2.4938e-06	14.0415	4.87798	0.547564	0.112252	0.938074	8.83168
RA(3)TAN + Ottg	36461	4414.83	39137.6	2448.82	0.270634	0.749771
RA(3)KSL + Ottg	43729	2459.95	37551.1	881.177	0.00162165	3.3436
RA(3)YQR + Ogac	52076.2	2678.07	54362.1	3206.1	0.250032	0.773843
RA(3)NAR + Ogac	58187.5	2220.43	55106.9	1749.3	0.0362709	1.54124
RA(3)GKR + Ogac	57394	3562.63	17540.4	2221.38	1.40655e-08	13.4244	3.27211	0.765253	0.233872	0.629252	12.3428
RA(3)HTK + Ogac	56760.8	2390.45	57011.8	3435.3	0.896297	0.0848142
RA(3)HQN + Ogac	55785.8	3646.86	50779.1	4285.08	0.075395	1.25836
RA(3)TAN + Ogac	55673.6	3842.57	52800.1	2161.19	0.183683	0.921767
RA(3)KSL + Ogac	52661.8	2602.37	48072	2496.93	0.0174046	1.7998
RA(3)YQR + Octt	36362	2988.95	34744.7	3386.22	0.442211	0.506386
RA(3)NAR + Octt	41353.5	2383.58	39985.9	2357.2	0.383115	0.576945
RA(3)GKR + Octt	45247.7	3138.85	43425.7	3789.81	0.427673	0.523638
RA(3)HTK + Octt	41703.4	2289.31	24760.9	1830.89	2.32197e-07	8.1737	1.68424	0.556046	0.330146	0.323893	8.96848
RA(3)HQN + Octt	36176.5	2945.57	32736.2	3080.18	0.101284	1.14158
RA(3)TAN + Octt	37002.3	1560.25	36091.9	3413.61	0.604369	0.343044
RA(3)KSL + Octt	38560	3871.18	34873	3546.24	0.147631	0.993199
RA(3)YQR + Oagg	37301.3	1266.45	34760.6	1121.25	0.00740553	2.12422
RA(3)NAR + Oagg	37660.2	955.971	35214.4	1125.2	0.00426397	2.34267
RA(3)GKR + Oagg	31603	4763.7	34288.4	694.497	0.265388	0.788881
RA(3)HTK + Oagg	36412.4	966.537	34976.8	1181.93	0.0628847	1.32979
RA(3)HQN + Oagg	36367.3	1278.94	35310.9	1486.12	0.256595	0.762021
RA(3)TAN + Oagg	32676.4	1168.29	32080.3	1225.08	0.449378	0.497962
RA(3)KSL + Oagg	36081.7	1109.88	8159.2	341.833	3.26179e-09	34.0028	4.42221	0.481089	0.108789	0.850424	7.7595
RA(3)YQR + Otta	31976.8	3868.61	28057.9	2855.65	0.100984	1.1526
RA(3)NAR + Otta	33690.7	1844.35	31283.3	1609.2	0.0529881	1.39091
RA(3)GKR + Otta	35055.2	2447.69	34251.3	2832.5	0.641669	0.303669
RA(3)HTK + Otta	28826.5	1569.94	28812.8	1797.37	0.990009	0.00812393
RA(3)HQN + Otta	31921.4	3513.65	30432.5	2262.05	0.447197	0.503897
RA(3)TAN + Otta	30012.3	4688.29	12822	1095.81	0.000304193	5.04933	2.34069	0.400164	0.17096	0.450132	6.45425
RA(3)KSL + Otta	29005.1	3587	26559.6	2404.8	0.23814	0.800832
Variant [RADBD + Operator]	(-) INDUCER		(+) INDUCER		p-value	Cohen's d
	Mean Fluorescence	Std. Dev. Fluorescence	Mean Fluorescence	Std. Dev. Fluorescence			Fold Suppression (FS)	FMOrepression	FMOsuppression	Supression Units Traceability Score (SUTS)	Repression Units Traceability Score (RUTS)
RA(4)YQR + O1	28839.3	1070.55	21098.3	268.482	7.38153e-06	9.9188	1.3669	0.384524	0.281311	0.262865	6.202
RA(4)NAR + O1	25534.6	1397.06	23230.8	1115.37	0.0171212	1.82251
RA(4)GKR + O1	26688.5	1275.93	26018.4	908.125	0.363644	0.605047
RA(4)HTK + O1	25233.2	1811.13	23412.7	661.943	0.0769645	1.3352
RA(4)HQN + O1	24298.6	1735.77	21573	506.595	0.0156394	2.13179
RA(4)TAN + O1	24849.2	1965.84	23304.5	860.939	0.152489	1.01791
RA(4)KSL + O1	25156.3	2300.95	23295.5	364.058	0.13134	1.12964
RA(4)YQR + Ogta	24549.2	1502.95	22309	1596.41	0.0455218	1.44488
RA(4)NAR + Ogta	22034.4	1252.29	6828.27	826.087	5.1902e-09	14.3344	3.22694	0.293792	0.0910436	0.620565	4.73858
RA(4)GKR + Ogta	24768.4	1461.87	22895.8	993.845	0.0425649	1.4982
RA(4)HTK + Ogta	30014.3	2076.57	26974.9	1623.91	0.0286923	1.63055
RA(4)HQN + Ogta	27848.1	1349.41	25680	633.793	0.013735	2.05673
RA(4)TAN + Ogta	26747.4	1867.92	23549.6	1693.27	0.0178226	1.79373
RA(4)KSL + Ogta	28819.5	1534.66	26765.5	2028.12	0.1033	1.14213
RA(4)YQR + Ottg	31551	281.71	30485.9	974.264	0.0584108	1.48527
RA(4)NAR + Ottg	31739.4	757.928	30434.4	647.233	0.0154716	1.85169
RA(4)GKR + Ottg	32368.5	1330.67	30887.2	776.4	0.0635571	1.35981
RA(4)HTK + Ottg	35251.6	1888.92	33660.7	1337.8	0.158686	0.971969
RA(4)HQN + Ottg	34954.5	625.923	21267.1	1003.24	2.71677e-09	16.3697	1.64359	0.466059	0.283561	0.316076	7.51709
RA(4)TAN + Ottg	32791.4	2032.07	29279.9	1875.99	0.0176806	1.79559
RA(4)KSL + Ottg	32453	1706.05	32988.9	1595.67	0.619161	0.324431
RA(4)YQR + Ogac	47196.2	1288.47	45486.5	1567.61	0.090037	1.19157
RA(4)NAR + Ogac	44997.3	1913.16	40908.7	3197.28	0.0390956	1.55186
RA(4)GKR + Ogac	50052.3	906.861	38676	1465.81	2.87868e-07	9.33393	1.29414	0.667364	0.515681	0.248874	10.7639
RA(4)HTK + Ogac	47503.1	2171.54	45864.3	1242.22	0.181353	0.926396
RA(4)HQN + Ogac	46839.9	1190.3	45094.9	1370.9	0.057662	1.35931
RA(4)TAN + Ogac	41643	3950.08	38835.4	2883.56	0.230819	0.811846
RA(4)KSL + Ogac	46993.9	2344.48	45818.2	1629	0.381346	0.582429
RA(4)YQR + Octt	38009.5	2001.91	38364.2	2635.91	0.815842	0.15152
RA(4)NAR + Octt	38453.2	1738.6	36920.3	2160.08	0.245918	0.781784
RA(4)GKR + Octt	36726.5	1723.39	34736.2	3289.18	0.266951	0.758034
RA(4)HTK + Octt	36176.7	1835.79	29349.6	1542.51	9.31399e-05	4.02661	1.23261	0.482356	0.391328	0.237041	7.77994
RA(4)HQN + Octt	39737.6	1483.32	36365.6	2719.22	0.0419367	1.53956
RA(4)TAN + Octt	40407.6	1093.49	37887.5	4234.33	0.247678	0.814956
RA(4)KSL + Octt	44297.8	2758.3	40577.5	4608.22	0.159181	0.979645
RA(4)YQR + Oagg	30927.8	1231.06	29728.6	675.944	0.093751	1.20752
RA(4)NAR + Oagg	28840.8	1704.39	28415.7	772.069	0.627077	0.32134
RA(4)GKR + Oagg	30493.6	1072.35	29190.4	1970.84	0.231474	0.821389
RA(4)HTK + Oagg	30339.3	1391.19	30567.4	984.331	0.771513	0.189288
RA(4)HQN + Oagg	30090.6	2199.12	29927.6	815.246	0.881324	0.0982886
RA(4)TAN + Oagg	29185.7	1921.01	28050.9	673.387	0.257509	0.788406
RA(4)KSL + Oagg	32097.2	971.41	21843.8	1047.97	1.9578e-08	10.1477	1.4694	0.427963	0.291251	0.282576	6.90263
RA(4)YQR + Otta	24771.8	741.817	21584.4	2569.29	0.0383304	1.68561
RA(4)NAR + Otta	25927.1	723.279	24226.9	2580.75	0.207645	0.89712
RA(4)GKR + Otta	22845.3	1118.44	21181	2089.8	0.156775	0.992992
RA(4)HTK + Otta	24918.3	1672.2	23424.1	1165.42	0.135838	1.03678
RA(4)HQN + Otta	24994.4	1426.13	23651.9	1561.35	0.186392	0.897806
RA(4)TAN + Otta	25717.5	1396.87	20062.6	1274.54	5.67432e-05	4.22918	1.28186	0.3429	0.267502	0.246512	5.53064
RA(4)KSL + Otta	24083.4	1405.93	24276.7	1166.84	0.817895	0.149645
Variant [FADBD + Operator]	(-) INDUCER		(+) INDUCER		p-value	Cohen's d
	Mean Fluorescence	Std. Dev. Fluorescence	Mean Fluorescence	Std. Dev. Fluorescence			Fold Suppression (FS)	FMOrepression	FMOsuppression	Supression Units Traceability Score (SUTS)	Repression Units Traceability Score (RUTS)
FA(1)YQR + O1	19337.4	619.605	8754.02	160.051	5.66848e-08	23.3882	2.20897	0.257832	0.11672	0.424802	4.15857
FA(1)NAR + O1	23294	509.252	24537.9	349.689	0.001545	2.84745
FA(1)GKR + O1	23714	1400.48	25018.5	378.548	0.0933316	1.27168
FA(1)HTK + O1	23070	513.224	24693.7	639.041	0.00142419	2.80154
FA(1)HQN + O1	29624.9	465.006	28728.7	386.96	0.00819094	2.09519
FA(1)TAN + O1	26880.9	1257.39	24374.8	798.282	0.00498446	2.37967
FA(1)KSL + O1	24759	613.554	25744.2	1335.78	0.177504	0.947871
FA(1)YQR + Ogta	33251.1	466.533	33169.9	944.916	0.867856	0.108993
FA(1)NAR + Ogta	67.3349	2.20256	129.776	76.6278	0.128093	1.15191	0.518855	0.000897799	0.00173035	0.0997798	0.0144806
FA(1)GKR + Ogta	39787	1084.98	35213.5	2815.08	0.0131284	2.14389
FA(1)HTK + Ogta	39814.8	3696.2	38631.3	3839.68	0.630267	0.314035
FA(1)HQN + Ogta	34132.5	1148.01	32775	327.302	0.0451888	1.60823
FA(1)TAN + Ogta	32178.2	1901.45	29863.2	573.429	0.0409266	1.64849
FA(1)KSL + Ogta	39718.8	933.811	38384.7	2080.99	0.232608	0.827153
FA(1)YQR + Ottg	31154.7	1688.75	27459.1	2011.29	0.010767	1.99001
FA(1)NAR + Ottg	29020.6	848.447	27323.8	625.122	0.00555009	2.27704
FA(1)GKR + Ottg	32498.6	1061	29788.3	635.481	0.00111938	3.09925
FA(1)HTK + Ottg	28299.5	856.65	25294.8	1485.14	0.00443146	2.47839
FA(1)HQN + Ottg	19669.4	801.39	4228.65	658.381	2.83636e-11	21.0542	4.65146	0.262259	0.056382	0.894512	4.22998
FA(1)TAN + Ottg	33616	1057.78	31149.3	795.876	0.00226306	2.63529
FA(1)KSL + Ottg	25803.7	548.943	25610.4	876.328	0.686475	0.264324
FA(1)YQR + Ogac	52556.4	5396	45309.9	2569.13	0.0295162	1.71477
FA(1)NAR + Ogac	51558.5	2221.31	52306.6	3687.6	0.707502	0.245735
FA(1)GKR + Ogac	23821.4	1684.39	14379.1	2744.18	0.000150411	4.14716	1.65667	0.317618	0.191721	0.31859	5.12288
FA(1)HTK + Ogac	51072.8	2769.97	51438.8	4999.13	0.889776	0.0905545
FA(1)HQN + Ogac	52908.8	3186.19	52047.2	8970.5	0.846056	0.127996
FA(1)TAN + Ogac	52210.5	1155.93	49490.6	833.644	0.00203916	2.69902
FA(1)KSL + Ogac	52553.3	947.973	49837	4372.44	0.22794	0.858593
FA(1)YQR + Octt	43909.7	982.42	42387.9	628.562	0.0181334	1.84534
FA(1)NAR + Octt	38597.7	1772.64	42099	4198.56	0.13124	1.08651
FA(1)GKR + Octt	39359.8	590.784	38550.2	484.433	0.0402317	1.49846
FA(1)HTK + Octt	12337.6	463.79	15438.5	1195.59	0.00129498	3.41962
FA(1)HQN + Octt	39630.7	1264.39	36244.5	2466.63	0.0275368	1.72768
FA(1)TAN + Octt	41315.1	3050.71	37638.3	2776.72	0.0744918	1.26053
FA(1)KSL + Octt	40944	2359.13	38618.9	3863.21	0.282859	0.726411
FA(1)YQR + Oagg	33216.8	705.54	22033.8	2343.31	5.69874e-05	6.46247	1.50754	0.442891	0.293784	0.289911	7.1434
FA(1)NAR + Oagg	30362.2	986.875	28521.2	1454.35	0.0444817	1.4813
FA(1)GKR + Oagg	28870.3	1929.49	26366.8	1211.54	0.0380916	1.55402
FA(1)HTK + Oagg	28804.1	721	28959.8	179.974	0.656925	0.296414
FA(1)HQN + Oagg	35579.8	883.527	33977.7	583.649	0.00854012	2.13968
FA(1)TAN + Oagg	32093.6	2316.12	28877.8	522.633	0.0257634	1.9154
FA(1)KSL + Oagg	11240.4	322.52	5645.51	810.801	3.46649e-06	9.06768	1.99104	0.149872	0.0752735	0.382892	2.41729
FA(1)YQR + Otta	31877.3	1323.66	29111.8	771.131	0.00371099	2.55305
FA(1)NAR + Otta	27298.5	2116.29	24024.6	777.444	0.0162663	2.05365
FA(1)GKR + Otta	33461.8	984.823	31038.3	750.395	0.00162745	2.7682
FA(1)HTK + Otta	35221.2	2008.13	31287.2	1322	0.00561114	2.31407
FA(1)HQN + Otta	34507.8	1240.61	29452.1	2213.91	0.00222213	2.81735
FA(1)TAN + Otta	17198.1	379.114	6834.95	424.116	2.46879e-12	25.7633	2.5162	0.229308	0.0911327	0.483884	3.69852
FA(1)KSL + Otta	36037.1	913.902	35886.8	1502.72	0.853116	0.120819
Variant [FADBD + Operator]	(-) INDUCER		(+) INDUCER		p-value	Cohen's d
	Mean Fluorescence	Std. Dev. Fluorescence	Mean Fluorescence	Std. Dev. Fluorescence			Fold Suppression (FS)	FMOrepression	FMOsuppression	Supression Units Traceability Score (SUTS)	Repression Units Traceability Score (RUTS)
FA(2)YQR + O1	20917.6	555.568	7918.41	633.056	1.36555e-11	21.8264	2.64165	0.278902	0.105579	0.508009	4.49842
FA(2)NAR + O1	28446.9	1070.56	27757.6	440.258	0.226867	0.842155
FA(2)GKR + O1	28086.3	695.445	26808.9	731.184	0.0178757	1.79021
FA(2)HTK + O1	27388.4	856.715	26516.1	571.848	0.0918719	1.19762
FA(2)HQN + O1	28918	562.848	29449.8	900.521	0.293849	0.708196
FA(2)TAN + O1	29427	562.726	27802.3	981.749	0.0124848	2.03055
FA(2)KSL + O1	29202.7	876.471	27517.5	415.151	0.00578993	2.45734
FA(2)YQR + Ogta	34741.3	633.038	34435.1	918.88	0.55487	0.388085
FA(2)NAR + Ogta	32311.9	687.244	29395.1	663.627	4.61463e-05	4.31767	1.09923	0.430825	0.391935	0.21139	6.94879
FA(2)GKR + Ogta	31895.9	942.318	30139.8	769.347	0.00951541	2.04144
FA(2)HTK + Ogta	31581.9	1401.65	30694.3	757.706	0.249502	0.787804
FA(2)HQN + Ogta	31837.9	372.149	31784	268.663	0.798788	0.166015
FA(2)TAN + Ogta	33066.9	712.814	31439.6	1148.92	0.0264048	1.70216
FA(2)KSL + Ogta	35472.6	1328.02	36003.8	868.952	0.474127	0.473352
FA(2)YQR + Ottg	37458.9	1694.66	36410.6	914.34	0.259539	0.769912
FA(2)NAR + Ottg	35742.1	842.789	33866.9	334.616	0.00288383	2.92454
FA(2)GKR + Ottg	40170.1	2058.3	37876.2	2028.1	0.106275	1.12267
FA(2)HTK + Ottg	40243.5	2104.49	37133.6	1392.87	0.0230356	1.74274
FA(2)HQN + Ottg	33178.8	415.205	8906.27	1126.03	3.41246e-09	28.6021	3.72533	0.442384	0.11875	0.716411	7.13523
FA(2)TAN + Ottg	44983.5	2865.96	43252.3	897.122	0.245071	0.81526
FA(2)KSL + Ottg	44506.4	1760.61	38363.1	3799.36	0.0133365	2.07473
FA(2)YQR + Ogac	48959.7	844.556	47078.2	1570.83	0.0473483	1.492
FA(2)NAR + Ogac	54103.3	1491.62	48203	2386.45	0.00137717	2.96499
FA(2)GKR + Ogac	48742.3	1308.76	30540.8	642.807	1.13721e-08	17.6537	1.59597	0.649897	0.40721	0.306918	10.4822
FA(2)HTK + Ogac	53207.5	2461.06	47590	785.565	0.00280566	3.07513
FA(2)HQN + Ogac	43863.6	773.659	47607.3	4710.61	0.136864	1.10909
FA(2)TAN + Ogac	53668.5	1761.41	50608.9	1086.96	0.0101864	2.09056
FA(2)KSL + Ogac	50958.5	890.866	51516.9	376.127	0.239257	0.816566
FA(2)YQR + Octt	40239.1	1229.25	41241.8	1926.6	0.353662	0.620506
FA(2)NAR + Octt	39705.6	2156.05	39671.6	1701.71	0.978543	0.0174637
FA(2)GKR + Octt	39281.9	2155.11	40069	680.871	0.465822	0.492472
FA(2)HTK + Octt	41183.8	1869.37	36077.1	1539.94	0.00090786	2.98189	1.14155	0.549118	0.481028	0.219529	8.85674
FA(2)HQN + Octt	45504.4	11797.6	41437.6	1177.79	0.477074	0.485089
FA(2)TAN + Octt	30927.2	1285.5	29723.7	1107.26	0.144456	1.00317
FA(2)KSL + Octt	40143	1735.66	43765.8	909.741	0.00371466	2.61448
FA(2)YQR + Oagg	25353.4	701.656	29927.9	3628.17	0.0365209	1.75061
FA(2)NAR + Oagg	34711.9	1072.87	34584.2	846.874	0.83894	0.132122
FA(2)GKR + Oagg	34902	799.643	32712.1	1070.09	0.00494883	2.31834
FA(2)HTK + Oagg	34775.8	3642.5	31228.6	4070.71	0.177486	0.918379
FA(2)HQN + Oagg	36875.9	1607.39	33028.1	1053.17	0.00171072	2.83164
FA(2)TAN + Oagg	36396.7	3006.93	33842.2	1345.95	0.126991	1.09659
FA(2)KSL + Oagg	33219.2	4893.14	17731.2	397.821	0.000837907	4.4616	1.87349	0.442923	0.236416	0.360286	7.14391
FA(2)YQR + Otta	26683.4	447.683	25762.6	897.645	0.0773369	1.29826
FA(2)NAR + Otta	30752.2	2699.63	28171.6	2306.34	0.135923	1.02788
FA(2)GKR + Otta	20159.4	1647.89	18705.4	521.958	0.109062	1.18964
FA(2)HTK + Otta	21088.3	838.742	19053.1	462.099	0.00155634	3.00561
FA(2)HQN + Otta	20802.5	281.176	17404.3	2214.21	0.0182315	2.15312
FA(2)TAN + Otta	27308.9	1499.04	20920.7	855.241	3.56121e-05	5.23474	1.30536	0.364119	0.278942	0.25103	5.87288
FA(2)KSL + Otta	21470.7	601.564	16832.7	1848.11	0.00172441	3.37479

## Sheet: Fig 6 + Fig S10
Figure 6a.1/Figure S10b.1				Figure 6a.2/Figure S10b.2				Figure 6b.1/Figure S10a.1/Figure S10c.1				Figure 6b.2/Figure S10c.2				Figure S10a.2
Condition	Mean Fluorescence	Std. Dev. Fluorescence		Condition	Mean Fluorescence	Std. Dev. Fluorescence		Condition	Mean Fluorescence	Std. Dev. Fluorescence		Condition	Mean Fluorescence	Std. Dev. Fluorescence		Condition	Mean Fluorescence	Std. Dev. Fluorescence
(-) Inducer	1435.96	177.146		(-) Inducer	2565.09	482.497		(-) Inducer	523.225	15.2166		(-) Inducer	773.603	87.7123		(-) Inducer	1999.9	550.259
(+) Ribose	3681.81	93.8076		(+) Ribose	6728.07	842.443		(+) Ribose	45925.5	3542.78		(+) Ribose	8324.63	838.036		(+) Ribose	2285.21	976.966
(+) IPTG	1009.64	70.4312		(+) IPTG	5254.77	740.349		(+) IPTG	529.126	43.0531		(+) IPTG	1115.2	112.573		(+) IPTG	3629.7	1001.29
(+) Ribose/IPTG	15681.1	1466.12		(+) Ribose/IPTG	45702.9	3156.74		(+) Ribose/IPTG	43851.3	849.624		(+) Ribose/IPTG	32844.7	1117.82		(+) Ribose/IPTG	27556	3953.57
ANOVA p-value		1.1102e-16		ANOVA p-value		1.1102e-16		ANOVA p-value		1.1102e-16		ANOVA p-value		1.1102e-16		ANOVA p-value		1.1102e-16
Condition Pair	p-value	Cohen's d		Condition Pair	p-value	Cohen's d		Condition Pair	p-value	Cohen's d		Condition Pair	p-value	Cohen's d		Condition Pair	p-value	Cohen's d
None & Ribose	0.0010053	15.8448		None & Ribose	0.0010053	6.06423		None & Ribose	0.0010053	18.1236		None & Ribose	0.0010053	12.6734		None & Ribose	0.899995	0.359855
None & IPTG	0.533333	3.16267		None & IPTG	0.0029826	4.3044		None & IPTG	0.899995	0.18275		None & IPTG	0.0010053	3.38514		None & IPTG	0.283827	2.01736
None & Ribose/IPTG	0.0010053	13.6416		None & Ribose/IPTG	0.0010053	19.1038		None & Ribose/IPTG	0.0010053	72.1088		None & Ribose/IPTG	0.0010053	40.4505		None & Ribose/IPTG	0.0010053	9.0543
Ribose & IPTG	0.0010053	32.2154		Ribose & IPTG	0.188588	1.85778		Ribose & IPTG	0.0010053	18.1201		Ribose & IPTG	0.0010053	12.0579		Ribose & IPTG	0.45289	1.35916
Ribose & Ribose/IPTG	0.0010053	11.5509		Ribose & Ribose/IPTG	0.0010053	16.8702		Ribose & Ribose/IPTG	0.0500121	0.805124		Ribose & Ribose/IPTG	0.0010053	24.8208		Ribose & Ribose/IPTG	0.0010053	8.77555
IPTG & Ribose/IPTG	0.0010053	14.1357		IPTG & Ribose/IPTG	0.0010053	17.642		IPTG & Ribose/IPTG	0.0010053	72.0182		IPTG & Ribose/IPTG	0.0010053	39.9407		IPTG & Ribose/IPTG	0.0010053	8.29664

## Sheet: Fig 7 + Fig S12
Figure 7a/Figure S12a				Figure 7b/Figure S12b				Figure 7c/Figure S12c				Figure 7d/Figure S12d
Condition	Mean Fluorescence	Std. Dev. Fluorescence		Condition	Mean Fluorescence	Std. Dev. Fluorescence		Condition	Mean Fluorescence	Std. Dev. Fluorescence		Condition	Mean Fluorescence	Std. Dev. Fluorescence
(-) Inducer	22302.9	2579.13		(-) Inducer	17263.7	3465.46		(-) Inducer	35511.8	4152.23		(-) Inducer	25034.1	1898.11
(+) Ribose	4571.47	850.022		(+) Ribose	2106.67	171.468		(+) Ribose	4296.11	233.627		(+) Ribose	3506.84	232.355
(+) IPTG	2749.61	307.206		(+) IPTG	923.115	166.194		(+) IPTG	4177.58	223.969		(+) Fructose	2324.48	227.93
(+) Ribose/IPTG	2172.84	250.26		(+) Ribose/IPTG	750.64	83.2247		(+) Ribose/IPTG	1375.44	38.8714		(+) IPTG	4900.96	592.353
ANOVA p-value		1.1102e-16		ANOVA p-value		1.1102e-16		ANOVA p-value		1.1102e-16		(+) Fructose/Ribose	1335.95	79.0602
												(+) IPTG/Ribose	1460.61	204.16
Condition Pair	p-value	Cohen's d		Condition Pair	p-value	Cohen's d		Condition Pair	p-value	Cohen's d		(+) Fructose/IPTG	3033.32	430.06
None & Ribose	0.0010053	9.23411		None & Ribose	0.0010053	6.17784		None & Ribose	0.0010053	10.615		(+) Fructose/Ribose/IPTG	1057.25	44.6391
None & IPTG	0.0010053	10.6464		None & IPTG	0.0010053	6.66074		None & IPTG	0.0010053	10.6567		ANOVA p-value		1.1102e-16
None & Ribose/IPTG	0.0010053	10.9863		None & Ribose/IPTG	0.0010053	6.73683		None & Ribose/IPTG	0.0010053	11.626
Ribose & IPTG	0.0165063	2.85064		Ribose & IPTG	0.391595	7.00946		Ribose & IPTG	0.899995	0.517927		Condition Pair	p-value	Cohen's d
Ribose & Ribose/IPTG	0.0010053	3.82822		Ribose & Ribose/IPTG	0.273213	10.0616		Ribose & Ribose/IPTG	0.010314	17.4399		None & Ribose	0.0010053	15.9204
IPTG & Ribose/IPTG	0.734712	2.05854		IPTG & Ribose/IPTG	0.899995	1.31231		IPTG & Ribose/IPTG	0.014774	17.433		None & Fructose	0.0010053	16.7995
												None & IPTG	0.0010053	14.3194
												None & Fructose/Ribose	0.0010053	17.6414
												None & IPTG/Ribose	0.0010053	17.4631
												None & Fructose/IPTG	0.0010053	15.9868
												None & Fructose/Ribose/IPTG	0.0010053	17.8594
												Ribose & Fructose	0.0065457	5.13727
												Ribose & IPTG	0.0010053	3.09853
												Ribose & Fructose/Ribose	0.11779	12.5087
												Ribose & IPTG/Ribose	0.042619	9.3558
												Ribose & Fructose/IPTG	0.322314	1.36997
												Ribose & Fructose/Ribose/IPTG	0.0026234	14.6415
												Fructose & IPTG	0.0010053	5.74088
												Fructose & Fructose/Ribose	0.0010053	5.79477
												Fructose & IPTG/Ribose	0.0010053	3.99254
												Fructose & Fructose/IPTG	0.771721	2.05956
												Fructose & Fructose/Ribose/IPTG	0.0010053	7.71611
												IPTG & Fructose/Ribose	0.0010053	8.43647
												IPTG & IPTG/Ribose	0.0010053	7.76538
												IPTG & Fructose/IPTG	0.0010053	3.60822
												IPTG & Fructose/Ribose/IPTG	0.0010053	9.15072
												Fructose/Ribose & IPTG/Ribose	0.899995	0.805252
												Fructose/Ribose & Fructose/IPTG	0.0010053	5.48965
												Fructose/Ribose & Fructose/Ribose/IPTG	0.899995	4.34116
												IPTG/Ribose & Fructose/IPTG	0.0010053	4.67199
												IPTG/Ribose & Fructose/Ribose/IPTG	0.899995	2.72959
												Fructose/IPTG & Fructose/Ribose/IPTG	0.0010053	6.4634

## Sheet: Fig 8 +Figure S13
Figure 8a/Figure S13a				Figure 8b/Figure S13b
Condition	Mean Fluorescence	Std. Dev. Fluorescence		Condition	Mean Fluorescence	Std. Dev. Fluorescence
(-) Inducer	61332.3	3362.38		(-) Inducer	11376.5	1223.61
(+) Ribose	41354.4	3006.32		(+) Ribose	2902.68	89.6992
(+) IPTG	42812.6	1890.28		(+) IPTG	4373.06	478.455
(+) Ribose/IPTG	12903.8	564.265		(+) Ribose/IPTG	11757.3	589.586
ANOVA p-value		1.1102e-16		ANOVA p-value		1.1102e-16
Condition Pair	p-value	Cohen's d		Condition Pair	p-value	Cohen's d
None & Ribose	0.0010053	6.26401		None & Ribose	0.0010053	9.7676
None & IPTG	0.0010053	6.78994		None & IPTG	0.0010053	7.53857
None & Ribose/IPTG	0.0010053	20.0881		None & Ribose/IPTG	0.595239	0.396484
Ribose & IPTG	0.511442	0.580717		Ribose & IPTG	0.0010053	4.2717
Ribose & Ribose/IPTG	0.0010053	13.1539		Ribose & Ribose/IPTG	0.0010053	20.9976
IPTG & Ribose/IPTG	0.0010053	21.4414		IPTG & Ribose/IPTG	0.0010053	13.7534

## Sheet: Fig S6 
core													proximal
Variant [IADBD + Operator]	(-) INDUCER		(+) INDUCER		p-value	Cohen's d							Variant [IADBD + Operator]	(-) INDUCER		(+) INDUCER		p-value	Cohen's d
	Mean Fluorescence	Std. Dev. Fluorescence	Mean Fluorescence	Std. Dev. Fluorescence			Fold Suppression (FS)	FMOrepression	FMOsuppression	Supression Units Traceability Score (SUTS)	Repression Units Traceability Score (RUTS)			Mean Fluorescence	Std. Dev. Fluorescence	Mean Fluorescence	Std. Dev. Fluorescence			Fold Suppression (FS)	FMOrepression	FMOsuppression	Supression Units Traceability Score (SUTS)	Repression Units Traceability Score (RUTS)
IA(10)YQR + O1	46667.8	1657.45	28323.5	363.099	8.86369e-07	15.2897	1.64767	0.622238	0.377646	0.316861	10.0361		IA(10)YQR + O1	20499.6	1812.62	14849.5	511.918	0.000617163	4.24226	1.38049	0.273328	0.197994	0.265478	4.40851
IA(10)NAR + O1	49641.4	806.25	52391.4	1078.16	0.00125595	2.88874							IA(10)NAR + O1	28872.1	271.761	30719.7	701.334	0.00119027	3.47398
IA(10)GKR + O1	54002.3	2806.71	58111.9	1601.02	0.0218401	1.79867							IA(10)GKR + O1	30941.6	2414.51	30142.5	1119.99	0.52337	0.424588
IA(10)HTK + O1	51029.5	823.832	52977.8	1255.19	0.018314	1.8352							IA(10)HTK + O1	30581.9	2817.54	29400.7	282.509	0.39296	0.589929
IA(10)HQN + O1	49474.2	2170.24	54132.7	427.599	0.00436681	2.97837							IA(10)HQN + O1	30041.6	1917.54	29671.6	422.14	0.68954	0.266459
IA(10)TAN + O1	50935.3	815.058	55534.2	4507.57	0.0714784	1.41986							IA(10)TAN + O1	30175.7	1272.99	30149.3	286.414	0.965496	0.0286254
IA(10)KSL + O1	54706.3	1008.08	56096.3	1559.98	0.13033	1.05834							IA(10)KSL + O1	28516.6	230.98	28823	423.117	0.194295	0.898824
IA(10)YQR + Ogta	43380.2	689.628	40963	1673.75	0.0216156	1.88838							IA(10)YQR + Ogta	39378.4	2648.33	40213.2	1322.36	0.547407	0.398828
IA(10)NAR + Ogta	29923.3	1149.43	2921.33	142.631	3.22504e-08	32.9694	10.243	0.398977	0.038951	1.96982	6.43511		IA(10)NAR + Ogta	35944.7	1636.98	14577.1	288.174	4.93365e-07	18.1803	2.46584	0.479262	0.194361	0.4742	7.73004
IA(10)GKR + Ogta	35113.2	469.059	35107.5	667.45	0.988004	0.00977773							IA(10)GKR + Ogta	31274.5	2712.18	31314.8	4183.54	0.986013	0.0114149
IA(10)HTK + Ogta	35793.2	712.174	35362.3	1343.53	0.544952	0.400694							IA(10)HTK + Ogta	30273.2	5483	30481.4	3933.22	0.946485	0.0436413
IA(10)HQN + Ogta	35934.7	244.398	36853.2	486.108	0.0063007	2.38739							IA(10)HQN + Ogta	29975.9	1302.93	33613.7	1421.58	0.00180621	2.66789
IA(10)TAN + Ogta	35782.5	295.465	38071.1	1079.31	0.00423689	2.89227							IA(10)TAN + Ogta	29792	1257.54	32638.2	1617.38	0.0119173	1.96472
IA(10)KSL + Ogta	36619.4	563.253	35782.5	1064.47	0.160781	0.982839							IA(10)KSL + Ogta	31088.8	1215.02	32914.2	1325.23	0.046736	1.43585
IA(10)YQR + Ottg	58918	5263.09	59243.4	6891.87	0.934906	0.0530618							IA(10)YQR + Ottg	33646	1239.86	34385	811.324	0.294922	0.70527
IA(10)NAR + Ottg	48203.2	326.047	49899	3272.93	0.300126	0.729139							IA(10)NAR + Ottg	34509.9	630.99	34955.9	37.5157	0.175008	0.997959
IA(10)GKR + Ottg	63780.5	1583.24	42505	10276.5	0.00532653	2.89371							IA(10)GKR + Ottg	33670.2	4483.94	34172.9	2205.52	0.828169	0.142296
IA(10)HTK + Ottg	46688.9	1383.82	48536.9	1509.26	0.071426	1.27631							IA(10)HTK + Ottg	33983.4	535.384	33733.8	482.112	0.456645	0.489952
IA(10)HQN + Ottg	31205.1	3070.78	9046.97	145.538	1.61702e-05	10.1932	3.44923	0.416068	0.120626	0.663314	6.71077		IA(10)HQN + Ottg	28621.3	708.371	17108.9	295.005	1.06084e-08	21.2174	1.67289	0.381618	0.228118	0.32171	6.15512
IA(10)TAN + Ottg	48217.4	767.801	48370.1	2089.68	0.882862	0.097017							IA(10)TAN + Ottg	33008.2	2398.8	37072.7	926.066	0.0108902	2.23546
IA(10)KSL + Ottg	50779.7	2189.76	51454.2	2728.97	0.675973	0.272642							IA(10)KSL + Ottg	34474.8	1801.04	37030.5	1234.07	0.0283145	1.65545
IA(10)YQR + Ogac	57261.6	1423.4	60996	1583.93	0.00292287	2.48002							IA(10)YQR + Ogac	46949.6	397.588	46848.1	533.269	0.740573	0.215798
IA(10)NAR + Ogac	62569.2	6060.12	64632.5	5533.27	0.586436	0.355589							IA(10)NAR + Ogac	51858.9	3643.42	54485.7	4227.42	0.317857	0.665668
IA(10)GKR + Ogac	53101.1	692.44	19243.9	790.817	1.02794e-14	45.5524	2.75937	0.708015	0.256586	0.530648	11.4196		IA(10)GKR + Ogac	51039.2	5298.24	30429.8	1145.99	0.000236295	5.37674	1.67727	0.680522	0.405731	0.322553	10.9762
IA(10)HTK + Ogac	53959.8	3197.02	59382.9	1309.16	0.0107617	2.22							IA(10)HTK + Ogac	45824.3	296.556	46025.1	818.137	0.623577	0.326256
IA(10)HQN + Ogac	60293.4	1078.61	62873.6	4796.37	0.288823	0.742249							IA(10)HQN + Ogac	44403.4	376.484	44505.4	376.58	0.677535	0.270859
IA(10)TAN + Ogac	67274.9	11059.8	72376.3	8194.26	0.428194	0.524133							IA(10)TAN + Ogac	58101.9	1551.44	54051.8	3515.53	0.0512145	1.49058
IA(10)KSL + Ogac	60931.8	2876.52	60838.8	5086.55	0.972497	0.0225047							IA(10)KSL + Ogac	45167	397.675	45193	429.47	0.922845	0.0628262
IA(10)YQR + Octt	50577.5	333.074	43871	17059.5	0.419659	0.555857							IA(10)YQR + Octt	42947.9	2627.5	42799.8	759.712	0.907679	0.076589
IA(10)NAR + Octt	55162	1495.12	57311.9	914.556	0.0245283	1.73479							IA(10)NAR + Octt	46154.8	3700.53	43544.8	639.767	0.177624	0.982854
IA(10)GKR + Octt	53568.6	432.658	56236.6	1335.33	0.00530254	2.68801							IA(10)GKR + Octt	42360.2	1810.52	44869.5	2185.96	0.0772797	1.2502
IA(10)HTK + Octt	61719.5	2168.46	38804.2	1732.39	8.78471e-09	11.6761	1.59054	0.822926	0.517389	0.305872	13.273		IA(10)HTK + Octt	37111.2	2875.41	28325	1285.26	0.00044905	3.94518	1.31019	0.494816	0.377666	0.251961	7.98091
IA(10)HQN + Octt	55275.1	2840.66	59895.1	4612.43	0.0915551	1.20615							IA(10)HQN + Octt	50229	2945.56	52050.7	3224.42	0.37311	0.589906
IA(10)TAN + Octt	57847.5	520.667	58268.5	586.548	0.25809	0.75909							IA(10)TAN + Octt	48735.8	2495.73	51989.9	3716.03	0.139469	1.02807
IA(10)KSL + Octt	54083.9	2779.81	58773.8	1527.61	0.0112152	2.09102							IA(10)KSL + Octt	39214.9	1520.98	40671.9	539.352	0.0882383	1.27682
IA(10)YQR + Oagg	53128	2119.59	57424.5	1186.38	0.00436404	2.50149							IA(10)YQR + Oagg	40797.5	1246.6	39700	651.701	0.12146	1.10347
IA(10)NAR + Oagg	52966.3	991.021	54542.7	3623.21	0.385783	0.59352							IA(10)NAR + Oagg	40753.7	1529.7	38443.3	612.933	0.0179312	1.98276
IA(10)GKR + Oagg	53408.3	684.401	54140.3	3600.69	0.672622	0.282463							IA(10)GKR + Oagg	39967.8	1074.69	38773	1076.72	0.109573	1.11073
IA(10)HTK + Oagg	52526.1	1010.44	55166.8	2351.29	0.0555511	1.45925							IA(10)HTK + Oagg	38828.1	1375.48	39909.3	600.216	0.152247	1.01884
IA(10)HQN + Oagg	51862.2	1737.77	52931.2	2720.07	0.478931	0.468358							IA(10)HQN + Oagg	39162.4	1278.5	39764	938.342	0.417839	0.536527
IA(10)TAN + Oagg	50838.3	1378.64	49087.3	4349.35	0.423795	0.542731							IA(10)TAN + Oagg	39469.3	1000.13	39905.6	302.752	0.387023	0.590526
IA(10)KSL + Oagg	46729.9	836.262	12452.4	473.85	8.83821e-13	50.4334	3.75267	0.623065	0.166032	0.721668	10.0494		IA(10)KSL + Oagg	38779.5	1690.85	16916	833.261	1.88465e-08	16.4029	2.29247	0.51706	0.225547	0.44086	8.33968
IA(10)YQR + Otta	32412.8	223.44	34312.7	828.769	0.00294779	3.13024							IA(10)YQR + Otta	26164.2	1405.5	26956.5	2356.41	0.536228	0.408357
IA(10)NAR + Otta	32771.3	1280.09	36133.7	398.296	0.00140218	3.54699							IA(10)NAR + Otta	22310.6	1430.18	23827.9	884.061	0.0769018	1.27617
IA(10)GKR + Otta	30974.1	2696.87	31905.8	1546	0.521702	0.42385							IA(10)GKR + Otta	33578.3	2007.94	31252.2	1504.87	0.0671493	1.311
IA(10)HTK + Otta	32215.3	3505.79	34233.1	719.185	0.25895	0.797365							IA(10)HTK + Otta	24526.2	1030.34	23597.7	2336.57	0.44345	0.5142
IA(10)HQN + Otta	43243.9	2668.45	42173.8	3483.84	0.598335	0.344838							IA(10)HQN + Otta	32586.7	2615.43	32827.8	2467.18	0.883789	0.0948417
IA(10)TAN + Otta	25791.2	3438.16	8636.87	295.27	9.38475e-05	7.03019	2.98617	0.343883	0.115158	0.574264	5.54649		IA(10)TAN + Otta	31845.1	2975.98	12369	311.281	2.35166e-05	9.20502	2.57458	0.424602	0.16492	0.495112	6.84842
IA(10)KSL + Otta	32241.8	614.225	32946	1159.54	0.26619	0.758965							IA(10)KSL + Otta	24977.3	348.695	25614.7	650.45	0.0912111	1.22134
Variant [IADBD + Operator]	(-) INDUCER		(+) INDUCER		p-value	Cohen's d							Variant [IADBD + Operator]	(-) INDUCER		(+) INDUCER		p-value	Cohen's d
	Mean Fluorescence	Std. Dev. Fluorescence	Mean Fluorescence	Std. Dev. Fluorescence			Fold Suppression (FS)	FMOrepression	FMOsuppression	Supression Units Traceability Score (SUTS)	Repression Units Traceability Score (RUTS)			Mean Fluorescence	Std. Dev. Fluorescence	Mean Fluorescence	Std. Dev. Fluorescence			Fold Suppression (FS)	FMOrepression	FMOsuppression	Supression Units Traceability Score (SUTS)	Repression Units Traceability Score (RUTS)
IA(11)YQR + O1	52934.5	1679.64	21760	234.09	9.90524e-08	25.9968	2.43265	0.705793	0.290134	0.467817	11.3838		IA(11)YQR + O1	19759.2	1378.55	15010.8	969.125	0.000142734	3.98506	1.31633	0.263457	0.200144	0.253141	4.2493
IA(11)NAR + O1	62672	8245.67	56076.6	7407.32	0.213217	0.841497							IA(11)NAR + O1	28534.2	791.139	30338.3	1364.69	0.0337182	1.61743
IA(11)GKR + O1	61418.2	7369.14	58704.3	6035.62	0.538921	0.402932							IA(11)GKR + O1	28253.4	707.005	28521	1354.35	0.706149	0.247707
IA(11)HTK + O1	65755.1	2902.03	62906.6	8401.36	0.499804	0.453223							IA(11)HTK + O1	28350.3	680.445	29484.9	580.779	0.0180756	1.79366
IA(11)HQN + O1	71366.3	2140.43	67127.7	6491.29	0.21429	0.877004							IA(11)HQN + O1	29103.7	1125.56	30693	1101.77	0.0476831	1.42697
IA(11)TAN + O1	65012.6	3342.82	69045.6	1854	0.0467597	1.49206							IA(11)TAN + O1	30056.6	872.216	30696.8	1594.97	0.454402	0.49807
IA(11)KSL + O1	66749.3	3143.23	69431.4	3507.2	0.231992	0.805407							IA(11)KSL + O1	30245.5	1184.49	31605.2	1399.23	0.129049	1.0489
IA(11)YQR + Ogta	29200.2	4620.2	31702.9	5836.28	0.470389	0.475478							IA(11)YQR + Ogta	31956.1	224.971	32154.7	864.733	0.637944	0.314245
IA(11)NAR + Ogta	7044.8	873.672	3997.79	487.148	0.000150092	4.30779	1.76217	0.0939307	0.0533039	0.338879	1.51501		IA(11)NAR + Ogta	23714.5	413.608	15966.1	402.749	3.99713e-11	18.9812	1.4853	0.316193	0.212881	0.285635	5.09989
IA(11)GKR + Ogta	33926.7	1901.66	32166.6	5770.47	0.540833	0.409685							IA(11)GKR + Ogta	21252.7	322.474	21466.8	908.905	0.6367	0.313871
IA(11)HTK + Ogta	40907.4	3403.07	46414.7	4430.64	0.05379	1.39412							IA(11)HTK + Ogta	28835.9	1152.55	28942.4	2550.79	0.934606	0.0537992
IA(11)HQN + Ogta	35680.9	5461.05	35607.1	3754.83	0.980687	0.0157478							IA(11)HQN + Ogta	31678.3	259.041	32839.3	1163.02	0.0763384	1.37798
IA(11)TAN + Ogta	38160	1844.97	38711.5	7011.79	0.87084	0.107562							IA(11)TAN + Ogta	31439.4	839.291	34789.2	1744.29	0.0058136	2.44738
IA(11)KSL + Ogta	37472.2	1325.79	40747.5	2730.49	0.0454715	1.52602							IA(11)KSL + Ogta	32823.6	470.565	35458.6	1959.18	0.0288642	1.84944
IA(11)YQR + Ottg	48196.5	5470.8	51085.3	2460.51	0.317545	0.681042							IA(11)YQR + Ottg	34862.1	1304.42	36161.6	3098.56	0.417206	0.546637
IA(11)NAR + Ottg	51408.7	4630	59973.9	6630.68	0.0422113	1.4978							IA(11)NAR + Ottg	34766.2	1901.21	35222.9	2788.69	0.769225	0.191367
IA(11)GKR + Ottg	55675.7	6435.66	64767	4588.25	0.0299862	1.6267							IA(11)GKR + Ottg	41132.6	1392.01	39073.5	3963.3	0.313676	0.693242
IA(11)HTK + Ottg	56386.3	5244.74	60480.7	12219.2	0.513974	0.435464							IA(11)HTK + Ottg	61115.8	3696.07	60705.9	2358.98	0.839328	0.132221
IA(11)HQN + Ottg	12113	1479.33	6223.75	138.877	0.000277964	5.60536	1.94625	0.161507	0.0829833	0.374279	2.60494		IA(11)HQN + Ottg	33472.9	2202.31	19353.4	1398.62	1.23021e-06	7.65384	1.72956	0.446305	0.258045	0.332608	7.19847
IA(11)TAN + Ottg	57342.1	1582.56	61043.6	1481.86	0.0034135	2.41444							IA(11)TAN + Ottg	55776.4	3439.14	57752.3	4290.95	0.441267	0.508136
IA(11)KSL + Ottg	58689.5	1756.08	62255.5	1963.47	0.0129133	1.91445							IA(11)KSL + Ottg	32922.1	4718.99	39918.6	2953.83	0.0217782	1.77729
IA(11)YQR + Ogac	58278.1	1611.99	64500	3985.16	0.0155639	2.04687							IA(11)YQR + Ogac	59467.7	2027.03	60413.8	2709.91	0.546982	0.395363
IA(11)NAR + Ogac	58431.8	3544.28	58762.5	6481.81	0.922813	0.0633045							IA(11)NAR + Ogac	51592.4	2826.46	55728.1	2821.61	0.0430996	1.46447
IA(11)GKR + Ogac	38903.6	1343.51	24142.5	2487.06	3.64576e-06	7.38495	1.61141	0.518715	0.321901	0.309887	8.36638		IA(11)GKR + Ogac	47676.4	1526.42	31858.5	1339.25	1.02253e-08	11.0161	1.4965	0.635685	0.42478	0.287789	10.253
IA(11)HTK + Ogac	59895.4	1068.41	61318.3	3060.47	0.363088	0.620739							IA(11)HTK + Ogac	67431.8	3577.46	69540.7	2183.07	0.292093	0.711645
IA(11)HQN + Ogac	58449.2	3324.72	59007.5	6482.88	0.868515	0.108363							IA(11)HQN + Ogac	68283.6	4234.79	69376.9	4201.6	0.690583	0.25919
IA(11)TAN + Ogac	60843.2	1521.52	62257.9	5530.08	0.602008	0.348827							IA(11)TAN + Ogac	48477.3	3081.56	55435.2	4359.1	0.0171879	1.84328
IA(11)KSL + Ogac	62445.8	1542.2	66740.1	1830.39	0.00261537	2.53732							IA(11)KSL + Ogac	72482.1	2921.86	59093.3	23225.9	0.25544	0.808859
IA(11)YQR + Octt	66304.2	6308.8	69559.3	2688.37	0.324966	0.671279							IA(11)YQR + Octt	37260.8	1531.4	38003.4	1518.2	0.459072	0.487027
IA(11)NAR + Octt	58422.5	5000.79	66368.4	5529.66	0.0386407	1.50723							IA(11)NAR + Octt	36283.7	4416.16	41393.3	2554.93	0.0554371	1.41632
IA(11)GKR + Octt	61723.6	2632.12	68562	1419.52	0.00103712	3.23391							IA(11)GKR + Octt	38349.6	4988.79	40232.5	1825.38	0.456776	0.50125
IA(11)HTK + Octt	52101.2	2947.39	41767.5	591.785	0.000417417	4.86131	1.24741	0.694683	0.5569	0.239887	11.2046		IA(11)HTK + Octt	40863.2	1159.33	32303	2603.08	0.000289329	4.24835	1.265	0.544843	0.430707	0.243269	8.78779
IA(11)HQN + Octt	57844.6	3143.26	65421.1	3825.82	0.00688716	2.16397							IA(11)HQN + Octt	43901.7	4953.55	45262.4	5725.67	0.696395	0.254175
IA(11)TAN + Octt	62463.5	1793.41	63186.2	5769.45	0.798116	0.169172							IA(11)TAN + Octt	47513.5	1437.05	49199.8	5301.5	0.519194	0.434178
IA(11)KSL + Octt	67278	1516.65	67931.6	1141.96	0.460522	0.486888							IA(11)KSL + Octt	46370.5	5063.86	49229.4	1614.05	0.27433	0.760698
IA(11)YQR + Oagg	51910.6	1957.19	56458.4	2137.96	0.00571338	2.2189							IA(11)YQR + Oagg	30197.2	851.075	32009.3	1310.78	0.0302103	1.63976
IA(11)NAR + Oagg	42588.5	6778.2	55816.5	3035.64	0.00541862	2.51884							IA(11)NAR + Oagg	31032.4	835.523	32946.7	1108.96	0.0125977	1.94983
IA(11)GKR + Oagg	51292.1	3043.31	52130	4277.37	0.729363	0.225725							IA(11)GKR + Oagg	31535.7	1028.53	33253.3	460.179	0.0114991	2.15574
IA(11)HTK + Oagg	51130.4	1989.77	51542.5	3681.41	0.831443	0.13927							IA(11)HTK + Oagg	30336.9	808.068	31798.1	1356.11	0.0716054	1.30901
IA(11)HQN + Oagg	56251.2	2756.15	60701.4	1933.53	0.0161451	1.86933							IA(11)HQN + Oagg	32055.7	911.189	33690.2	296.337	0.00869153	2.41245
IA(11)TAN + Oagg	51920.7	4239.03	55042.5	4401.92	0.279994	0.72243							IA(11)TAN + Oagg	32621	885.197	31482.8	1204.95	0.122284	1.0765
IA(11)KSL + Oagg	30617.1	1784.45	14405	571.54	1.20385e-06	12.2361	2.12545	0.408228	0.192066	0.408741	6.58433		IA(11)KSL + Oagg	21499.5	322.37	13551.9	356.145	6.03618e-12	23.3974	1.58645	0.28666	0.180692	0.305087	4.62355
IA(11)YQR + Otta	35486.3	2163.78	36383.8	3532.69	0.64063	0.306374							IA(11)YQR + Otta	25137	93.114	24496.5	265.659	0.00203159	3.21749
IA(11)NAR + Otta	37525.3	762.852	31679.4	2456.43	0.00231093	3.21417							IA(11)NAR + Otta	30078.1	2396.16	32812.1	3375.59	0.17376	0.934045
IA(11)GKR + Otta	36890.7	2469.68	36533.1	5530.09	0.898713	0.0835078							IA(11)GKR + Otta	28889.5	2184.43	32279.9	883.381	0.0159666	2.03484
IA(11)HTK + Otta	38590	1128.6	40288.8	1132.37	0.038879	1.5027							IA(11)HTK + Otta	28850.6	2213.01	32718.5	1553.56	0.0109077	2.02303
IA(11)HQN + Otta	39185.3	2138.36	31627.5	3826.6	0.00502484	2.43827							IA(11)HQN + Otta	24621.6	305.539	26310.8	1084.03	0.0161987	2.12112
IA(11)TAN + Otta	14810.3	1639.93	12340.8	769.345	0.0183069	1.928							IA(11)TAN + Otta	10963.9	1309.99	11501.9	1036.78	0.488842	0.45539
IA(11)KSL + Otta	38819.6	1783.96	40578	466.496	0.0795293	1.34867							IA(11)KSL + Otta	28460.7	1137.63	31819.5	2437.54	0.0265202	1.76589
Variant [IADBD + Operator]	(-) INDUCER		(+) INDUCER		p-value	Cohen's d							Variant [IADBD + Operator]	(-) INDUCER		(+) INDUCER		p-value	Cohen's d
	Mean Fluorescence	Std. Dev. Fluorescence	Mean Fluorescence	Std. Dev. Fluorescence										Mean Fluorescence	Std. Dev. Fluorescence	Mean Fluorescence	Std. Dev. Fluorescence
IA(5)HQN + Ottg	49435.6	2003.29	2866.59	161.411	4.24041e-08	32.769	17.2455	0.659141	0.0382211	3.31644	10.6313		IA(5)HQN + Ottg	31994.9	1005.08	5760.21	225.835	7.70884e-09	36.0159	5.55446	0.426598	0.0768029	1.06816	6.88062
IA(9)HQN + Ottg	61422	919.566	10751.3	597.371	1.38382e-14	65.3487	5.71296	0.818959	0.143351	1.09865	13.209		IA(9)HQN + Ottg	36552.7	1170.53	18265.5	1634.57	7.15646e-09	12.8637	2.00119	0.48737	0.24354	0.384844	7.8608

[truncated: 4 more sheets: Fig S8 (repressors), Figure S9, Figure S10,12,13 (cytometry), Primer List]
